# Supplementary material for: catena-Poly[[tribenzyl­tin(IV)]-μ-(E)-3-(2-fur­yl)prop-2-enoato-κ2 O:O′]
Source: Acta Crystallogr Sect E Struct Rep Online. 2011 Jun 25;67(Pt 7):m980. doi: 10.1107/S1600536811023919 (PMC3151990; doi:10.1107/S1600536811023919)
Supplement: Supplementary file 2 [file e-67-0m980-Isup2.hkl]

# 
# h,k,l, Fc-squared, Fo-squared, sigma(Fo-squared) and status flag 
# 
data_I
_shelx_title '  P-1' 
_shelx_refln_list_code          4 
_shelx_F_calc_maximum      292.06 
_exptl_crystal_F_000      1072.00 
_reflns_d_resolution_high  0.7490 
 
loop_ 
 _symmetry_equiv_pos_as_xyz 
 'x, y, z' 
 '-x, -y, -z' 
 
_cell_length_a    10.5744 
_cell_length_b    10.8946 
_cell_length_c    21.4199 
_cell_angle_alpha 101.713 
_cell_angle_beta   90.686 
_cell_angle_gamma 101.203 
 
_shelx_F_squared_multiplier     1.000 
 
loop_ 
 _refln_index_h 
 _refln_index_k 
 _refln_index_l 
 _refln_F_squared_calc 
 _refln_F_squared_meas 
 _refln_F_squared_sigma 
 _refln_observed_status 
   1   0   0      200.42      165.20      4.82 o 
   2   0   0      294.75      285.92      9.66 o 
   3   0   0      176.97      190.87      7.85 o 
   4   0   0     3857.75     3981.33     53.99 o 
   5   0   0      615.17      705.05     15.35 o 
   6   0   0     9503.04     9624.99    122.80 o 
   7   0   0      510.17      460.74     17.48 o 
   8   0   0      376.02      399.42     18.28 o 
   9   0   0      778.84      750.11     31.37 o 
  10   0   0      973.84      987.00     38.79 o 
  11   0   0        9.45       -2.21     10.49 o 
  12   0   0     1006.32     1026.88     44.57 o 
  13   0   0      538.96      635.23     36.73 o 
 -13   1   0        0.26       -4.67     11.58 o 
 -12   1   0     1253.51     1252.08     49.50 o 
 -11   1   0        0.89       11.73     10.52 o 
 -10   1   0      360.07      354.96     27.72 o 
  -9   1   0      460.14      452.08     24.84 o 
  -8   1   0     3149.61     3192.75     54.14 o 
  -7   1   0      115.22      112.46     10.04 o 
  -6   1   0     7803.30     8023.38     88.37 o 
  -5   1   0      203.67      204.23      8.06 o 
  -4   1   0     2303.15     2594.35     32.05 o 
  -3   1   0      683.31      742.93     30.51 o 
  -2   1   0     6489.04     7131.20     57.58 o 
  -1   1   0        0.29        1.30      1.46 o 
   0   1   0    34168.78    35641.77    428.05 o 
   1   1   0        1.63        9.85      1.63 o 
   2   1   0       17.44       31.88      3.81 o 
   3   1   0      356.73      371.75      9.46 o 
   4   1   0     8022.19     8308.66     89.54 o 
   5   1   0      250.92      271.81     13.96 o 
   6   1   0     5173.18     5019.93     87.64 o 
   7   1   0     2691.49     2569.85     46.45 o 
   8   1   0      157.53      136.95     13.24 o 
   9   1   0      501.04      451.87     20.49 o 
  10   1   0     3133.95     3106.52     73.82 o 
  11   1   0       21.64       21.63     12.42 o 
  12   1   0      729.43      715.87     36.90 o 
  13   1   0     1077.73     1025.35     67.72 o 
 -14   2   0     1252.90     1371.23     57.66 o 
 -13   2   0       21.15        3.01     12.59 o 
 -12   2   0     1091.92     1079.06     46.82 o 
 -11   2   0       53.94       43.97     13.66 o 
 -10   2   0        7.87        7.80     12.69 o 
  -9   2   0        5.59       11.97      8.87 o 
  -8   2   0     7487.46     7746.47    135.05 o 
  -7   2   0      130.43      142.25      9.89 o 
  -6   2   0     5107.07     5224.18     59.82 o 
  -5   2   0      552.27      563.94     19.94 o 
  -4   2   0     3796.07     4210.03     46.49 o 
  -3   2   0     1234.05     1222.23     41.30 o 
  -2   2   0      231.38      153.94      8.15 o 
  -1   2   0        4.83        2.81      2.50 o 
   0   2   0      781.50      913.84     15.29 o 
   1   2   0    19541.60    20757.88    306.13 o 
   2   2   0     3197.16     3251.65     55.93 o 
   3   2   0      629.16      629.20     15.01 o 
   4   2   0     5266.10     5435.42     62.98 o 
   5   2   0     1694.32     1601.63     58.76 o 
   6   2   0      177.34      150.06     10.05 o 
   7   2   0     3696.28     3833.03     54.36 o 
   8   2   0      333.25      340.40     18.64 o 
   9   2   0      902.61      865.16     24.56 o 
  10   2   0     3761.06     3647.21    119.00 o 
  11   2   0      177.43      160.44     16.74 o 
  12   2   0       41.74       15.47     11.15 o 
  13   2   0     1621.88     1795.74     96.75 o 
 -14   3   0     1595.88     1769.55     66.44 o 
 -13   3   0        0.20      -10.58     10.58 o 
 -12   3   0      406.75      391.64     32.94 o 
 -11   3   0        3.31        2.25     10.85 o 
 -10   3   0      555.24      519.88     32.50 o 
  -9   3   0      112.21      104.10     15.51 o 
  -8   3   0     3274.59     3443.01     75.82 o 
  -7   3   0      764.15      768.17     29.85 o 
  -6   3   0     5140.44     5277.63     70.43 o 
  -5   3   0      904.20      858.03     17.05 o 
  -4   3   0     6660.87     6735.62     83.28 o 
  -3   3   0     8444.66     9018.69    198.90 o 
  -2   3   0     1761.26     1747.67     33.41 o 
  -1   3   0    28699.90    29829.44    346.39 o 
   0   3   0      450.47      476.32     11.50 o 
   1   3   0    16465.03    17142.62    251.63 o 
   2   3   0     4731.94     4893.32     81.56 o 
   3   3   0       44.47       58.21      7.82 o 
   4   3   0     8019.33     8488.30    138.25 o 
   5   3   0     3184.03     3428.31     69.55 o 
   6   3   0       54.62       57.92      7.34 o 
   7   3   0    10072.44    10385.79    254.31 o 
   8   3   0      800.88      784.72     21.90 o 
   9   3   0       41.57       43.32      9.55 o 
  10   3   0      282.11      283.61     20.74 o 
  11   3   0     1037.57     1115.20     43.52 o 
  12   3   0      188.20      197.64     36.97 o 
 -14   4   0     1201.01     1299.54     56.84 o 
 -13   4   0      156.72      164.16     24.56 o 
 -12   4   0        1.51       -3.93     12.52 o 
 -11   4   0      218.53      194.27     23.40 o 
 -10   4   0     2721.61     2555.25     68.84 o 
  -9   4   0        0.86       -7.55      7.55 o 
  -8   4   0     3184.57     3126.20     71.63 o 
  -7   4   0     3586.90     3543.92     74.85 o 
  -6   4   0       37.82       19.25      8.32 o 
  -5   4   0     2739.92     2677.82     58.56 o 
  -4   4   0     7037.06     7347.45    173.12 o 
  -3   4   0     1197.74     1308.23     30.76 o 
  -2   4   0     6626.18     6968.78    104.84 o 
  -1   4   0     8995.10     9608.46    115.31 o 
   0   4   0      198.68      241.07      9.33 o 
   1   4   0    11479.59    12154.56    186.15 o 
   2   4   0     3406.48     3479.96     93.27 o 
   3   4   0     2156.83     2348.02     49.81 o 
   4   4   0     1415.39     1348.20     36.27 o 
   5   4   0     7512.21     7382.68    128.27 o 
   6   4   0       53.55       35.95      7.71 o 
   7   4   0     2419.37     2210.36     86.73 o 
   8   4   0      109.03      110.68     12.76 o 
   9   4   0     2388.37     2271.86     49.88 o 
  10   4   0        1.90      -10.96     18.18 o 
  11   4   0     1478.65     1433.36     75.16 o 
  12   4   0        4.47       -5.98     18.44 o 
 -13   5   0      451.41      475.89     39.20 o 
 -12   5   0      196.30      196.53     25.84 o 
 -11   5   0      272.10      286.63     28.17 o 
 -10   5   0     4731.60     4609.41    102.16 o 
  -9   5   0      439.94      402.17     28.54 o 
  -8   5   0     1556.40     1569.87     48.30 o 
  -7   5   0     4852.70     4745.51     92.97 o 
  -6   5   0       84.93       80.66      7.00 o 
  -5   5   0     1939.91      123.46     14.73 o 
  -4   5   0     9074.21     9579.86    148.14 o 
  -3   5   0     2263.82     2339.51     46.81 o 
  -2   5   0        0.96        5.73      3.76 o 
  -1   5   0     2270.08     2060.79     32.77 o 
   0   5   0      163.51      148.96      8.66 o 
   1   5   0       33.34       52.52      6.48 o 
   2   5   0      106.89       77.48     20.33 o 
   3   5   0    14373.35    14815.98    328.89 o 
   4   5   0       17.41       14.49      7.42 o 
   5   5   0     4993.24     5060.46     97.75 o 
   6   5   0      120.22       97.78     10.52 o 
   7   5   0      614.94      633.08     51.48 o 
   8   5   0        9.46       16.75     10.71 o 
   9   5   0     3197.70     3335.51     83.65 o 
  10   5   0      175.56       91.17     33.48 o 
  11   5   0     1081.91     1089.88     64.79 o 
 -13   6   0      828.71      789.04     44.20 o 
 -12   6   0      624.92      628.95     39.48 o 
 -11   6   0       49.09       59.87     16.85 o 
 -10   6   0     2021.31     1988.22     61.52 o 
  -9   6   0      292.25      287.35     26.57 o 
  -8   6   0      122.56      149.84     18.44 o 
  -7   6   0     7713.58     7664.23    134.59 o 
  -6   6   0     1503.94     1541.89     34.48 o 
  -5   6   0     4471.37     4349.25    107.90 o 
  -4   6   0      123.15      123.99     12.73 o 
  -3   6   0    10858.89    11406.47    143.05 o 
  -2   6   0      103.43       78.88     24.17 o 
  -1   6   0     3112.46     2974.69     58.97 o 
   0   6   0     1894.57     1875.13     34.62 o 
   1   6   0       72.85       75.33      7.44 o 
   2   6   0       91.56       76.69     19.39 o 
   3   6   0    15192.22    15225.30    343.28 o 
   4   6   0       21.34       13.57      8.33 o 
   5   6   0     4383.16     4425.00     91.17 o 
   6   6   0      314.11      285.56     23.10 o 
   7   6   0      118.41      187.01     39.80 o 
   8   6   0      108.22       63.47     39.52 o 
   9   6   0     2247.66     2256.42     67.84 o 
  10   6   0       64.99       39.42     33.04 o 
  11   6   0      277.38      266.96     25.50 o 
 -13   7   0      800.84      725.84     45.23 o 
 -12   7   0      820.80      889.41     44.67 o 
 -11   7   0      177.26      159.00     23.13 o 
 -10   7   0       29.09       29.02     13.61 o 
  -9   7   0     3191.65     3073.57     77.76 o 
  -8   7   0       11.62       15.05     10.30 o 
  -7   7   0      711.32      743.89     48.45 o 
  -6   7   0        2.29        1.36      7.51 o 
  -5   7   0     3318.08     3405.29     91.71 o 
  -4   7   0      279.77      321.56     16.69 o 
  -3   7   0    10087.39    10534.25    135.30 o 
  -2   7   0       96.48       94.22     15.36 o 
  -1   7   0     3282.22     3421.61     67.67 o 
   0   7   0       72.25       71.84      8.72 o 
   1   7   0      871.84      907.25     22.91 o 
   2   7   0      481.56      477.33     37.89 o 
   3   7   0    11785.47    11674.69    278.87 o 
   4   7   0     1265.27     1309.85     42.72 o 
   5   7   0     2241.31     2247.03     60.43 o 
   6   7   0      940.66      971.46     39.12 o 
   7   7   0     1346.46     1410.68     79.17 o 
   8   7   0       89.74       32.92     41.91 o 
   9   7   0     1404.38     1356.58     52.77 o 
  10   7   0      648.30      777.52     59.52 o 
 -13   8   0      407.55      459.89     39.71 o 
 -12   8   0       30.06       18.83     14.50 o 
 -11   8   0     1094.71     1007.19     46.74 o 
 -10   8   0        9.15       -9.81      9.81 o 
  -9   8   0     3392.84     3528.24     86.18 o 
  -8   8   0       37.29       54.98     12.89 o 
  -7   8   0      227.71      218.58     21.48 o 
  -6   8   0        0.79        2.11      8.03 o 
  -5   8   0     5607.50     5748.62    106.68 o 
  -4   8   0       21.54       23.59      7.66 o 
  -3   8   0     6712.58     7109.19     98.88 o 
  -2   8   0      809.19      794.52     31.33 o 
  -1   8   0      118.31      114.69     13.25 o 
   0   8   0        6.22       -1.68      6.42 o 
   1   8   0     2814.62     2590.12     63.64 o 
   2   8   0      331.44      225.65     30.29 o 
   3   8   0     4092.43     3959.57    126.45 o 
   4   8   0      800.15      803.60     35.64 o 
   5   8   0     2582.40     2610.93     69.88 o 
   6   8   0     1269.39     1204.42     46.12 o 
   7   8   0     1778.93     1907.14     96.03 o 
   8   8   0      662.02     1029.23     77.83 o 
   9   8   0      177.82      151.20     24.03 o 
 -12   9   0        4.91        0.50     13.49 o 
 -11   9   0     1471.78     1440.54     56.30 o 
 -10   9   0      134.37      134.99     21.26 o 
  -9   9   0     2192.37     2157.74     64.94 o 
  -8   9   0      125.43      101.66     17.23 o 
  -7   9   0      180.37      164.71     19.55 o 
  -6   9   0       12.52       14.09      8.69 o 
  -5   9   0     3603.70     3690.34     79.60 o 
  -4   9   0      837.92      807.83     25.78 o 
  -3   9   0     2088.22     2262.29     58.40 o 
  -2   9   0      467.60      471.19     26.13 o 
  -1   9   0      643.71      633.88     45.31 o 
   0   9   0     1727.32     1577.20     69.26 o 
   1   9   0     1973.73     1886.38     55.21 o 
   2   9   0     1674.92     1680.64     54.72 o 
   3   9   0      576.63      526.08     46.16 o 
   4   9   0      681.91      637.33     33.92 o 
   5   9   0     2207.24     2174.99     66.87 o 
   6   9   0      384.56      398.08     33.06 o 
   7   9   0     1347.24     1331.22     85.38 o 
   8   9   0      158.53      158.37     47.94 o 
 -11  10   0     1437.25     1530.96     91.78 o 
 -10  10   0      221.59      246.83     27.14 o 
  -9  10   0      129.67      139.10     21.88 o 
  -8  10   0      150.12      176.05     18.83 o 
  -7  10   0     2083.82     2111.03     50.40 o 
  -6  10   0      121.99      128.20     14.92 o 
  -5  10   0     3951.04     4099.49     87.55 o 
  -4  10   0      684.81      718.37     33.72 o 
  -3  10   0      204.39      298.97     39.11 o 
  -2  10   0     2419.62     2451.30     96.89 o 
  -1  10   0     1450.04     1551.19     74.75 o 
   0  10   0      346.76      510.68     42.96 o 
   1  10   0      644.61      633.38     33.46 o 
   2  10   0     3087.57     3076.09     81.40 o 
   3  10   0      103.53      100.80     33.38 o 
   4  10   0     1001.13      938.62     43.20 o 
   5  10   0      180.15      206.44     27.25 o 
   6  10   0        5.95       18.63     14.63 o 
   7  10   0      280.90      209.49     51.48 o 
 -10  11   0      230.57      269.45     24.07 o 
  -9  11   0       21.45        9.93     13.38 o 
  -8  11   0     1108.27     1039.85     36.82 o 
  -7  11   0     1085.60     1166.73     37.60 o 
  -6  11   0        8.01       14.59     10.42 o 
  -5  11   0     1865.61     1984.30     93.96 o 
  -4  11   0     2268.56     2245.21     96.11 o 
  -3  11   0       55.03       54.56     23.47 o 
  -2  11   0     2222.03     2325.58     96.94 o 
  -1  11   0      859.00      830.02     57.29 o 
   0  11   0      370.39      384.42     39.15 o 
   1  11   0      774.66      763.46     56.53 o 
   2  11   0     2639.05     2662.28     78.65 o 
   3  11   0      111.92      118.74     36.75 o 
   4  11   0      550.99      572.56     38.72 o 
   5  11   0       61.82       29.11     23.88 o 
   6  11   0      749.44      876.06     46.78 o 
  -9  12   0      109.13      121.40     18.01 o 
  -8  12   0      114.73      137.52     33.97 o 
  -7  12   0      864.97      945.59     68.04 o 
  -6  12   0      418.78      448.29     52.69 o 
  -5  12   0      267.17      282.01     45.47 o 
  -4  12   0     2659.31     2486.38    105.83 o 
  -3  12   0       74.87       84.34     37.89 o 
  -2  12   0     1678.70     1684.69     83.48 o 
  -1  12   0      211.14      255.30     38.95 o 
   0  12   0     1968.23     1869.64     88.33 o 
   1  12   0        8.47       11.02     19.33 o 
   2  12   0     1884.20     1812.24     93.72 o 
   3  12   0       30.42        1.20     33.01 o 
   4  12   0       36.87       39.27     18.46 o 
   5  12   0       49.75      -23.90     23.90 o 
  -8  13   0        9.12       58.50     31.17 o 
  -7  13   0      118.15      101.14     34.04 o 
  -6  13   0     1797.74     1875.19     97.92 o 
  -5  13   0       68.72       65.57     39.55 o 
  -4  13   0     1104.40     1176.81     73.83 o 
  -3  13   0       23.02      -35.35     35.35 o 
  -2  13   0     1191.78     1223.53     74.58 o 
  -1  13   0       31.56       38.70     23.83 o 
   0  13   0     1748.26     1799.29     89.49 o 
   1  13   0       62.66       50.50     26.49 o 
   2  13   0     1043.53     1198.08     80.39 o 
   3  13   0        9.12      -32.58     37.29 o 
  -5  14   0       35.18        8.09     36.03 o 
  -4  14   0      464.51      587.20     62.08 o 
  -3  14   0       13.94      -40.25     40.81 o 
  -2  14   0      722.05      803.91     67.58 o 
  -1  14   0        3.83       11.83     23.89 o 
   0 -14   1      104.09      211.13     40.11 o 
   1 -14   1       15.86       38.45     24.21 o 
   2 -14   1     1066.46     1161.29     78.03 o 
   3 -14   1       52.28      -15.92     39.52 o 
   4 -14   1     1325.07     1367.77     82.34 o 
   5 -14   1      454.94      498.93     57.36 o 
  -3 -13   1       73.38       64.61     38.30 o 
  -2 -13   1     1137.04     1222.07     79.74 o 
  -1 -13   1       24.26       -9.00     17.90 o 
   0 -13   1       75.80      148.00     34.06 o 
   1 -13   1       79.12       76.89     27.59 o 
   2 -13   1     1268.49     1323.53     78.58 o 
   3 -13   1       18.25      -38.50     38.50 o 
   4 -13   1     1196.29     1110.33     69.92 o 
   6 -13   1      176.49      159.30     35.49 o 
   7 -13   1        2.34        0.66     22.55 o 
   8 -13   1     1164.41     1306.86     84.59 o 
  -5 -12   1      310.88      394.65     37.61 o 
  -4 -12   1     1459.09     1491.00     59.22 o 
  -3 -12   1       15.60        6.52     34.79 o 
  -2 -12   1      846.63      874.15     64.35 o 
  -1 -12   1        7.76       17.92     20.03 o 
   0 -12   1     1868.13     1835.32     85.46 o 
   1 -12   1       18.37       15.09     18.77 o 
   2 -12   1     1663.62     1650.03     84.73 o 
   3 -12   1      385.81      336.32     42.69 o 
   4 -12   1      131.39      173.67     33.08 o 
   5 -12   1      385.48      461.11     51.87 o 
   6 -12   1      989.96     1021.27     69.42 o 
   7 -12   1       47.19       33.38     23.57 o 
   8 -12   1     1173.78     1180.74     40.87 o 
   9 -12   1      496.64      553.21     31.76 o 
  -6 -11   1     1014.29     1036.37     50.34 o 
  -5 -11   1       44.11       41.92     23.89 o 
  -4 -11   1      866.20      879.81     43.76 o 
  -3 -11   1      384.44      417.93     47.24 o 
  -2 -11   1     1025.99     1004.92     47.91 o 
  -1 -11   1      454.66      379.99     45.01 o 
   0 -11   1     4424.40     4290.74    138.47 o 
   1 -11   1       71.86       28.87     21.27 o 
   2 -11   1     2645.56     2683.67    105.93 o 
   3 -11   1      692.08      661.42     49.58 o 
   4 -11   1      251.09      336.42     43.65 o 
   5 -11   1      430.30      459.99     50.30 o 
   6 -11   1     2214.40     2169.96     50.98 o 
   7 -11   1       51.81      -20.60     38.15 o 
   8 -11   1      126.23      128.75     17.29 o 
   9 -11   1      894.19      955.54     37.57 o 
  10 -11   1       16.78       12.11     14.20 o 
  11 -11   1      310.42      283.96     31.33 o 
  -7 -10   1       11.99      -30.70     41.26 o 
  -6 -10   1     2095.96     2096.04     68.93 o 
  -5 -10   1      277.04      288.40     29.28 o 
  -4 -10   1      539.35      484.59     35.75 o 
  -3 -10   1      916.96      860.18     58.74 o 
  -2 -10   1     2015.93     2050.46     63.76 o 
  -1 -10   1      220.19      221.86     23.70 o 
   0 -10   1     5973.73     5928.14    169.49 o 
   1 -10   1      157.49      184.32     30.48 o 
   2 -10   1     1135.43     1176.85     62.93 o 
   3 -10   1     1996.35     2156.14     58.76 o 
   4 -10   1      426.38      415.00     27.72 o 
   5 -10   1      628.21      690.64     27.55 o 
   6 -10   1     1021.98      996.07     32.23 o 
   7 -10   1      798.18      817.58     31.30 o 
   8 -10   1        0.56        6.20     11.31 o 
   9 -10   1     2022.20     2065.94     64.33 o 
  10 -10   1       97.78       92.23     15.98 o 
  11 -10   1      309.76      264.48     30.13 o 
  -9  -9   1      233.77      201.67     28.69 o 
  -8  -9   1     1232.52     1127.36     81.08 o 
  -7  -9   1      130.38      102.48     42.67 o 
  -6  -9   1     1340.48     1339.61     51.54 o 
  -5  -9   1      409.99      396.48     30.06 o 
  -4  -9   1       40.39       54.56     14.73 o 
  -3  -9   1     1865.46     1794.46     79.52 o 
  -2  -9   1     1742.17     1729.11     54.56 o 
  -1  -9   1       25.52       22.20     16.08 o 
   0  -9   1      484.12      482.09     37.94 o 
   1  -9   1     3749.37     3729.30     77.42 o 
   2  -9   1     1526.04     1517.41     44.42 o 
   3  -9   1     2593.07     2636.45     64.20 o 
   4  -9   1      139.49      136.94     13.27 o 
   5  -9   1     2853.88     3023.54     69.32 o 
   6  -9   1      398.29      425.31     21.69 o 
   7  -9   1     4486.11     4374.24     92.93 o 
   8  -9   1        0.16       -6.08      9.93 o 
  10  -9   1       26.26       23.35     12.71 o 
  11  -9   1        1.40        2.06     14.26 o 
  12  -9   1       94.92      113.35     21.27 o 
  -9  -8   1      720.80      695.04     38.98 o 
  -8  -8   1     1042.62     1091.52     77.81 o 
  -7  -8   1       76.69       97.23     41.20 o 
  -6  -8   1      110.50      155.07     19.54 o 
  -5  -8   1      792.97      810.48     36.77 o 
  -4  -8   1       39.02       42.03     12.83 o 
  -3  -8   1     1875.94     1873.61     76.33 o 
  -2  -8   1     2409.84     2232.03     84.77 o 
  -1  -8   1      655.44      642.98     28.50 o 
   0  -8   1      210.02      211.34     13.68 o 
   1  -8   1     5769.15     5828.99    105.59 o 
   2  -8   1      662.78      642.50     28.25 o 
   3  -8   1     2297.72     2350.66     43.97 o 
   4  -8   1      203.49      204.49     14.56 o 
   5  -8   1     4113.52     4173.92     84.20 o 
   6  -8   1       42.59       32.34     10.57 o 
   7  -8   1     4696.37     4599.37     95.10 o 
   8  -8   1       44.65       26.97      7.46 o 
   9  -8   1      621.54      640.77     35.15 o 
  10  -8   1        8.17        0.48     11.87 o 
  11  -8   1      919.40      990.66     46.48 o 
  12  -8   1        3.73       12.26     12.24 o 
  13  -8   1     1806.02     1799.39     67.86 o 
 -10  -7   1      818.02      904.56     62.41 o 
  -9  -7   1      138.30      162.95     23.15 o 
  -8  -7   1     1020.62     1094.12     73.67 o 
  -7  -7   1     1064.03     1061.41     67.58 o 
  -6  -7   1        4.63        3.53      9.19 o 
  -5  -7   1     4588.56     4690.89     97.93 o 
  -4  -7   1      620.10      585.69     27.91 o 
  -3  -7   1     1869.28     1841.41     71.70 o 
  -2  -7   1      793.05      737.27     43.33 o 
  -1  -7   1     3405.22     3277.94     53.85 o 
   0  -7   1       13.05       15.51      6.77 o 
   1  -7   1     5806.76     5853.53    103.51 o 
   2  -7   1      141.64      156.35     16.47 o 
   3  -7   1      177.78      191.93     12.89 o 
   4  -7   1     1260.87     1309.63     30.88 o 
   5  -7   1     1780.22     1848.54     62.38 o 
   6  -7   1      424.21      470.04     24.07 o 
   7  -7   1      743.10      631.88     28.43 o 
   8  -7   1       28.13       29.77     12.01 o 
   9  -7   1      546.68      512.96     32.91 o 
  10  -7   1      887.06      881.90     40.25 o 
  11  -7   1     1404.26     1375.24     53.93 o 
  12  -7   1       52.43       64.26     18.61 o 
  13  -7   1     1103.56     1035.25     51.90 o 
 -11  -6   1      602.80      607.40     40.13 o 
 -10  -6   1      852.58      941.24     61.44 o 
  -9  -6   1      153.89      129.77     20.44 o 
  -8  -6   1      725.18      702.24     34.15 o 
  -7  -6   1     4668.13     4477.44    143.77 o 
  -6  -6   1       30.87       33.31     11.39 o 
  -5  -6   1     4698.77     4627.35     93.40 o 
  -4  -6   1     1415.38     1430.35     41.32 o 
  -3  -6   1     1008.06     1123.75     52.50 o 
  -2  -6   1       85.63       37.59     19.49 o 
  -1  -6   1    11127.69    10815.55    138.78 o 
   0  -6   1      286.83      292.28     12.63 o 
   1  -6   1     5085.51     5394.51     94.16 o 
   2  -6   1      927.37      991.20     39.63 o 
   3  -6   1     1514.19     1426.26     29.88 o 
   4  -6   1      891.60      883.80     28.13 o 
   5  -6   1     4055.13     4018.25    104.34 o 
   6  -6   1     1166.77     1119.25     35.93 o 
   7  -6   1     2097.97     2082.42     55.33 o 
   8  -6   1     1244.09     1288.40     43.79 o 
   9  -6   1     2139.71     2118.90     61.05 o 
  10  -6   1      634.61      634.12     35.13 o 
  11  -6   1     1245.02     1266.43     50.42 o 
  12  -6   1      368.50      430.82     35.04 o 
  13  -6   1       62.46       66.69     19.32 o 
 -11  -5   1      182.25      176.13     33.23 o 
 -10  -5   1      260.12      220.61     36.39 o 
  -9  -5   1      982.62      987.80     35.37 o 
  -8  -5   1        0.04       -8.38      8.38 o 
  -7  -5   1     4778.50     4758.34    145.70 o 
  -6  -5   1       59.38       55.93      8.83 o 
  -5  -5   1     1644.15     1715.34     46.19 o 
  -4  -5   1        0.77        4.28      6.32 o 
  -3  -5   1     3235.02     3286.63     95.77 o 
  -2  -5   1     1400.89     1498.50     55.03 o 
  -1  -5   1     9509.37     9483.88    152.12 o 
   0  -5   1       34.72       29.47      6.00 o 
   1  -5   1      349.22      310.62     14.83 o 
   2  -5   1     1160.17     1185.20     24.01 o 
   3  -5   1     2919.50     3012.26     56.46 o 
   4  -5   1        0.65        5.81      5.68 o 
   5  -5   1    11695.14    12254.08    187.74 o 
   6  -5   1     2686.24     2699.88     60.53 o 
   7  -5   1      380.91      427.30     23.71 o 
   8  -5   1      313.65      281.58     23.16 o 
   9  -5   1     1440.48     1431.13     48.07 o 
  10  -5   1      344.22      351.29     29.02 o 
  11  -5   1      934.90      953.10     43.20 o 
  12  -5   1     1273.66     1350.63     53.75 o 
  13  -5   1       10.83       39.10     16.55 o 
 -12  -4   1       69.83       98.62     27.49 o 
 -11  -4   1       26.54       45.91     21.65 o 
 -10  -4   1        6.08      -24.25     24.25 o 
  -9  -4   1     3060.22     2971.20     52.19 o 
  -8  -4   1      143.26      124.36     12.90 o 
  -7  -4   1     3506.35     3374.20    111.94 o 
  -6  -4   1      203.57      200.18     13.57 o 
  -5  -4   1     2667.74     2585.03     57.07 o 
  -4  -4   1     1437.88     1443.66     36.95 o 
  -3  -4   1    13213.40    13875.02    212.26 o 
  -2  -4   1      713.50      762.71     34.95 o 
  -1  -4   1     3507.57     3448.74     62.73 o 
   0  -4   1     3597.67     3699.43     52.51 o 
   1  -4   1        3.91       14.19      3.61 o 
   2  -4   1      778.26      724.17     19.88 o 
   3  -4   1    14860.82    14418.55    207.13 o 
   4  -4   1       51.87       97.06     10.40 o 
   5  -4   1     2666.98     2842.37     58.49 o 
   6  -4   1     3334.96     3196.77     66.64 o 
   7  -4   1       22.87       34.57     10.53 o 
   8  -4   1     1395.21     1408.85     44.62 o 
   9  -4   1      877.78      944.12     38.00 o 
  10  -4   1      865.89      836.24     38.57 o 
  11  -4   1      158.62      146.81     21.06 o 
  12  -4   1     1511.09     1514.98     56.53 o 
  13  -4   1        9.68        6.65     13.98 o 
  14  -4   1      280.14      299.16     33.23 o 
 -12  -3   1        1.11        9.65     19.82 o 
 -11  -3   1       75.31       98.94     17.66 o 
 -10  -3   1       51.20        7.62     27.58 o 
  -9  -3   1     5620.13     5325.50     74.45 o 
  -8  -3   1        5.12        9.83      5.85 o 
  -7  -3   1     2448.23     2466.75     90.22 o 
  -6  -3   1     2152.71     2124.36     34.27 o 
  -5  -3   1    10591.89    11133.43    177.73 o 
  -4  -3   1     1799.16     1867.49     34.94 o 
  -3  -3   1     6870.93     6818.92     90.30 o 
  -2  -3   1     2141.72     2158.30     34.69 o 
  -1  -3   1      938.85      930.88     19.01 o 
   0  -3   1     6404.92     6623.26     83.90 o 
   1  -3   1    10289.58    11333.10    132.71 o 
   2  -3   1      329.43      213.04     12.87 o 
   3  -3   1     2706.73     2679.47     73.83 o 
   4  -3   1     2947.27     2907.07     55.44 o 
   5  -3   1        4.67        6.75      6.17 o 
   6  -3   1     4193.41     4051.19     77.58 o 
   7  -3   1      705.23      661.29     27.33 o 
   8  -3   1      368.01      401.65     23.77 o 
   9  -3   1      573.00      546.75     28.95 o 
  10  -3   1     3344.10     3276.39     79.56 o 
  11  -3   1      151.46      139.82     19.92 o 
  12  -3   1     1156.92     1227.19     50.38 o 
  13  -3   1        0.55       -4.68     13.23 o 
  14  -3   1       22.94       53.96     20.45 o 
 -13  -2   1        1.48       33.23     16.67 o 
 -12  -2   1       72.37       65.78     13.79 o 
 -11  -2   1      855.19      904.13     31.83 o 
 -10  -2   1      131.80      144.13     19.17 o 
  -9  -2   1     1601.38     1500.49     32.90 o 
  -8  -2   1      429.69      429.90     16.54 o 
  -7  -2   1      501.25      466.33     16.76 o 
  -6  -2   1      953.62      878.79     23.16 o 
  -5  -2   1     6281.54     6388.11    157.11 o 
  -4  -2   1      460.27      483.20     12.79 o 
  -3  -2   1       34.93       23.72      3.92 o 
  -2  -2   1     4342.07     4457.65     58.90 o 
  -1  -2   1       56.29       68.76      4.77 o 
   0  -2   1     7765.20     8653.44    104.04 o 
   1  -2   1     6259.24     6643.43    140.18 o 
   2  -2   1     8368.86     9197.96    131.79 o 
   3  -2   1     2319.15     2332.38     64.58 o 
   4  -2   1    20098.94    20670.89    291.11 o 
   5  -2   1     1444.05     1453.50     35.45 o 
   6  -2   1    11921.23    12703.08    154.11 o 
   7  -2   1     1647.00     1631.38     30.78 o 
   8  -2   1       22.80       24.32     11.12 o 
   9  -2   1       21.27       16.09      9.14 o 
  10  -2   1     2597.83     2612.60     68.31 o 
  11  -2   1       25.09        2.78     10.10 o 
  12  -2   1      416.33      414.81     34.01 o 
  13  -2   1        0.07       -8.25     12.03 o 
  14  -2   1       47.06      110.29     22.76 o 
 -13  -1   1      214.78      209.90     26.05 o 
 -12  -1   1      837.37      779.76     38.81 o 
 -11  -1   1     1215.37     1191.96     44.36 o 
 -10  -1   1      343.95      344.18     26.88 o 
  -9  -1   1      769.04      809.84     26.58 o 
  -8  -1   1     1681.50     1606.71     36.58 o 
  -7  -1   1     1369.02     1413.81     32.14 o 
  -6  -1   1     1768.22     1695.12     29.03 o 
  -5  -1   1     1489.89     1330.00     26.48 o 
  -4  -1   1     6128.06     6661.10     74.02 o 
  -3  -1   1     1441.18     1417.64     24.52 o 
  -2  -1   1      339.83      370.00      9.70 o 
  -1  -1   1     3869.90     4150.97     50.80 o 
   0  -1   1     7023.66     2273.12     49.73 o 
   1  -1   1     3602.20     3804.59     33.98 o 
   2  -1   1    15946.31    16574.12    309.78 o 
   3  -1   1     3066.77     3268.12     81.47 o 
   4  -1   1     7649.45     7985.98     97.91 o 
   5  -1   1     1354.91     1528.52     27.69 o 
   6  -1   1     2913.00     3151.56     49.25 o 
   7  -1   1      255.54      253.81     13.45 o 
   8  -1   1      670.07      655.61     21.19 o 
   9  -1   1        3.88        4.50      7.91 o 
  10  -1   1     2501.90     2424.76     64.46 o 
  11  -1   1      237.98      231.36     24.11 o 
  12  -1   1      146.01      131.34     21.83 o 
  13  -1   1       79.31       89.84     19.76 o 
 -13   0   1      529.83      523.04     37.61 o 
 -12   0   1      236.68      215.97     25.62 o 
 -11   0   1     1562.46     1471.03     50.06 o 
 -10   0   1      767.29      746.37     34.31 o 
  -9   0   1        1.01       -4.24      6.73 o 
  -8   0   1     2494.91     2343.11     45.21 o 
  -7   0   1     1704.22     1654.11     29.12 o 
  -6   0   1     3153.11     3415.07     45.62 o 
  -5   0   1     2164.09     2152.05     30.92 o 
  -4   0   1    17293.88    18387.29    183.47 o 
  -3   0   1     2249.86     2423.97     30.06 o 
  -2   0   1    29548.33    31258.17    364.56 o 
  -1   0   1      197.86      215.14      8.60 o 
   0   0   1       51.17        0.21      0.46 o 
   1   0   1        7.06        8.11      1.39 o 
   2   0   1    31739.87    33372.43    391.47 o 
   3   0   1      371.49      368.35     10.96 o 
   4   0   1     4456.35     4186.64     70.02 o 
   5   0   1        6.09       13.70      5.74 o 
   6   0   1      807.02      823.39     27.02 o 
   7   0   1      915.82      914.77     24.34 o 
   8   0   1     3385.75     3415.42     57.93 o 
   9   0   1       16.03        7.34      8.85 o 
  10   0   1      796.90      772.72     35.27 o 
  11   0   1      445.97      431.89     30.67 o 
  12   0   1      151.47      177.20     23.68 o 
  13   0   1      300.26      274.99     28.43 o 
 -13   1   1      456.55      447.60     35.92 o 
 -12   1   1       41.99       14.13     14.53 o 
 -11   1   1      422.57      429.05     31.19 o 
 -10   1   1     1935.93     1990.74     58.21 o 
  -9   1   1        7.22        3.42      8.30 o 
  -8   1   1     2811.03     2806.92     49.97 o 
  -7   1   1      607.43      603.05     15.63 o 
  -6   1   1     3121.46     3444.15     44.57 o 
  -5   1   1     1351.44     1444.96     22.52 o 
  -4   1   1    10015.24    10017.88    117.11 o 
  -3   1   1      900.36      967.47     35.40 o 
  -2   1   1    14487.89    15631.54    152.65 o 
  -1   1   1        6.76        7.06      1.37 o 
   0   1   1     5377.63     5831.02     72.15 o 
   1   1   1      393.17      427.74      6.65 o 
   2   1   1    14867.64    15260.80    152.37 o 
   3   1   1     4652.47     4833.06     62.31 o 
   4   1   1     2618.31     2454.37     38.30 o 
   5   1   1     1389.46     1431.13     33.65 o 
   6   1   1     5677.16     5471.01     78.48 o 
   7   1   1      205.39      212.37     16.53 o 
   8   1   1     2964.92     2848.15     63.35 o 
   9   1   1      197.66      186.81     15.05 o 
  10   1   1     1045.53     1021.85     40.18 o 
  11   1   1     1055.01     1154.91     43.15 o 
  12   1   1      279.68      257.56     22.18 o 
  13   1   1      232.18      265.49     44.95 o 
 -14   2   1      224.13      233.11     30.12 o 
 -13   2   1      195.71      204.69     25.70 o 
 -12   2   1      308.29      275.03     28.50 o 
 -11   2   1       61.11       75.96     16.21 o 
 -10   2   1     3576.72     3403.18     80.81 o 
  -9   2   1        0.25       -6.82      7.11 o 
  -8   2   1        4.24        5.26      9.04 o 
  -7   2   1        2.04       -1.32      3.64 o 
  -6   2   1     4197.29     4453.96     53.10 o 
  -5   2   1        9.08        6.24      9.78 o 
  -4   2   1    10674.49    10536.52    107.68 o 
  -3   2   1     3659.11     3815.25     94.25 o 
  -2   2   1     1960.83     2051.14     53.92 o 
  -1   2   1     1156.22     1197.97     18.64 o 
   0   2   1    25028.09    26662.36    241.51 o 
   1   2   1     6409.54     6723.25     81.90 o 
   2   2   1     4299.66     4349.74     57.07 o 
   3   2   1     3157.59     3186.72     38.64 o 
   4   2   1       34.04       41.99      4.85 o 
   5   2   1     1299.27     1157.91     49.46 o 
   6   2   1     5929.36     5943.12     73.15 o 
   7   2   1       79.22       62.69      9.30 o 
   8   2   1     2905.12     2724.93     51.04 o 
   9   2   1      979.90     1031.92     26.85 o 
  10   2   1      590.73      575.60     48.67 o 
  11   2   1     1553.56     1489.91     41.10 o 
  12   2   1      321.29      364.69     31.65 o 
  13   2   1      285.12      281.85     49.36 o 
 -14   3   1        2.89       20.70     19.15 o 
 -13   3   1        9.97       10.28     13.79 o 
 -12   3   1     2082.83     2028.86     65.41 o 
 -11   3   1        0.00       -6.68      9.80 o 
 -10   3   1     1548.48     1445.28     49.88 o 
  -9   3   1       33.08       29.54     10.99 o 
  -8   3   1        4.73       22.54     10.42 o 
  -7   3   1      641.88      604.79     16.91 o 
  -6   3   1     4798.19     4764.14     66.06 o 
  -5   3   1      745.87      876.74     18.68 o 
  -4   3   1     4637.22     4539.12     59.90 o 
  -3   3   1     7403.90     7628.27    171.46 o 
  -2   3   1      241.09      313.13     11.90 o 
  -1   3   1       12.94        6.56      3.11 o 
   0   3   1     1575.91     1733.23     26.91 o 
   1   3   1      109.32      150.67      9.48 o 
   2   3   1     1353.83     1389.95     31.81 o 
   3   3   1     7673.90     7646.24     95.75 o 
   4   3   1     2268.65     2378.90     32.88 o 
   5   3   1     2116.52     1956.60     47.94 o 
   6   3   1     5168.88     4926.45     63.03 o 
   7   3   1      882.93      998.51     57.19 o 
   8   3   1        6.28        3.48      6.29 o 
   9   3   1     1142.71     1079.12     27.29 o 
  10   3   1      115.37      103.65     14.54 o 
  11   3   1      386.09      404.85     46.76 o 
  12   3   1      179.63      169.66     35.24 o 
 -14   4   1      376.45      381.12     37.15 o 
 -13   4   1       11.88       -7.12     13.00 o 
 -12   4   1     1614.82     1639.68     58.81 o 
 -11   4   1        1.33       -9.95     10.11 o 
 -10   4   1      598.62      589.08     32.99 o 
  -9   4   1      692.80      674.48     32.32 o 
  -8   4   1     1076.84     1071.94     38.78 o 
  -7   4   1       66.00       61.86     12.37 o 
  -6   4   1     7975.86     7958.91    101.94 o 
  -5   4   1      951.21      834.20     27.32 o 
  -4   4   1     4642.95     5084.87    128.18 o 
  -3   4   1    12456.06    12598.84    270.68 o 
  -2   4   1     3396.68     3426.38     48.68 o 
  -1   4   1      400.51      405.31     11.20 o 
   0   4   1     5959.51     5931.73     78.24 o 
   1   4   1     6278.57     6448.36     83.20 o 
   2   4   1     2971.16     3080.99     86.85 o 
   3   4   1     9173.64     9009.39    146.35 o 
   4   4   1      132.59       95.64      8.17 o 
   5   4   1     2544.64     2715.96     60.99 o 
   6   4   1      157.00      140.15     11.42 o 
   7   4   1     4283.61     4109.72    130.07 o 
   8   4   1        1.53       -6.25      6.25 o 
   9   4   1     1669.29     1577.21     53.30 o 
  10   4   1      145.39      163.05     22.30 o 
  11   4   1        1.46       28.38     19.18 o 
  12   4   1       17.90        4.71     20.71 o 
 -13   5   1        1.29      -12.53     12.53 o 
 -12   5   1     1517.49     1536.48     57.96 o 
 -11   5   1     1003.01      976.24     43.24 o 
 -10   5   1      314.45      354.20     29.82 o 
  -9   5   1      284.09      225.06     22.68 o 
  -8   5   1     3617.27     3721.36     81.71 o 
  -7   5   1      133.95      139.38     16.54 o 
  -6   5   1     5042.09     5205.95     72.08 o 
  -5   5   1     1940.78     1670.67     35.21 o 
  -4   5   1      972.64      993.84     29.07 o 
  -3   5   1     4567.85     4651.49     66.02 o 
  -2   5   1     4964.71     5096.33     68.91 o 
  -1   5   1     1044.08      996.68     19.73 o 
   0   5   1      313.07      197.73      9.36 o 
   1   5   1     4015.20     3984.76     57.07 o 
   2   5   1     1979.59     2138.56     71.48 o 
   3   5   1     6420.93     6795.46    170.64 o 
   4   5   1      559.47      547.46     16.37 o 
   5   5   1     1776.69     1877.26     50.39 o 
   6   5   1      103.24      101.52     10.61 o 
   7   5   1     9003.79     8752.25    231.26 o 
   8   5   1       27.13       16.78     10.89 o 
   9   5   1     1154.42     1141.73     45.49 o 
  10   5   1       37.51        8.75     18.73 o 
  11   5   1      152.43      171.28     32.51 o 
 -13   6   1       87.94      114.44     22.29 o 
 -12   6   1     1183.15     1149.68     50.68 o 
 -11   6   1      603.09      573.81     36.68 o 
 -10   6   1      936.76      868.09     39.95 o 
  -9   6   1     1103.18     1070.46     42.00 o 
  -8   6   1     1508.64     1565.68     48.64 o 
  -7   6   1      766.73      760.56     31.49 o 
  -6   6   1     1343.70     1293.25     27.22 o 
  -5   6   1     3956.81     4123.18    106.39 o 
  -4   6   1     1886.88     2129.63     47.39 o 
  -3   6   1     1850.97     1882.80     35.30 o 
  -2   6   1     3286.10     3448.01     68.32 o 
  -1   6   1     4642.42     4838.28     85.58 o 
   0   6   1     1993.54     1997.39     35.82 o 
   1   6   1     6009.42     5926.37     82.08 o 
   2   6   1      804.68      853.17     23.24 o 
   3   6   1      657.91      876.97     48.57 o 
   4   6   1        0.42       -6.61      6.61 o 
   5   6   1     4493.84     4463.72     92.67 o 
   6   6   1      133.22      127.80     17.27 o 
   7   6   1     4330.39     4407.84    145.45 o 
   8   6   1        5.79       16.62     11.47 o 
   9   6   1       84.36      116.81     19.59 o 
  10   6   1       99.35       88.82     26.23 o 
  11   6   1     1007.58     1205.96     53.49 o 
 -13   7   1      642.98      585.41     43.40 o 
 -12   7   1       78.30       68.14     18.67 o 
 -11   7   1     1317.26     1275.71     51.93 o 
 -10   7   1     1141.64     1136.84     46.45 o 
  -9   7   1      108.74      115.77     18.02 o 
  -8   7   1      125.38      111.66     16.50 o 
  -7   7   1     2523.76     2349.93     60.28 o 
  -6   7   1      159.15      150.59     15.98 o 
  -5   7   1     2697.07     2822.42     82.60 o 
  -4   7   1      458.93      404.07     17.18 o 
  -3   7   1       10.99       15.44      6.63 o 
  -2   7   1      505.76      518.33     23.95 o 
  -1   7   1     5406.82     5278.87     94.46 o 
   0   7   1      620.88      613.16     18.57 o 
   1   7   1     2732.76     2621.22     44.66 o 
   2   7   1       57.04       42.36     20.63 o 
   3   7   1      856.28      963.16     53.79 o 
   4   7   1      150.43      150.72     17.74 o 
   5   7   1     2736.08     2677.34     68.61 o 
   6   7   1       48.63       62.20     14.79 o 
   7   7   1     2172.70     1981.84     95.03 o 
   8   7   1      126.05       55.43     43.03 o 
   9   7   1      274.03      314.63     30.27 o 
  10   7   1      111.99      146.00     50.86 o 
  10   7   1      218.31      172.62     36.01 o 
 -12   8   1        8.60        5.47     13.86 o 
 -11   8   1      687.72      713.01     39.91 o 
 -10   8   1       46.88       46.81     15.20 o 
  -9   8   1       88.77      100.16     17.12 o 
  -8   8   1      141.15      150.81     19.25 o 
  -7   8   1     7285.53     7150.96    130.62 o 
  -6   8   1      135.45      144.49     14.65 o 
  -5   8   1     4899.07     4932.24     95.45 o 
  -4   8   1       40.57       37.32      8.22 o 
  -3   8   1     1019.97     1016.62     49.04 o 
  -2   8   1       54.85        8.32     13.48 o 
  -1   8   1     4658.24     4696.22     88.42 o 
   0   8   1       48.12       50.11     15.43 o 
   1   8   1     2367.67     2206.97     58.57 o 
   2   8   1      399.63      362.45     38.34 o 
   3   8   1     2028.48     2028.74     83.34 o 
   4   8   1     1253.92     1291.58     46.04 o 
   5   8   1     1566.01     1556.65     53.08 o 
   6   8   1      127.98      151.08     20.92 o 
   7   8   1       61.76      112.25     39.78 o 
   8   8   1     1061.87     1186.85     81.75 o 
   9   8   1      181.54      186.83     26.87 o 
 -12   9   1        9.72        1.08     13.62 o 
 -11   9   1       59.20       40.53     16.98 o 
 -10   9   1      112.69       45.14     22.14 o 
  -9   9   1     1903.00     1879.79     59.95 o 
  -8   9   1       55.37       66.21     15.14 o 
  -7   9   1     2713.01     2820.34     58.75 o 
  -6   9   1        7.63        6.97      8.05 o 
  -5   9   1     1916.77     1988.79     53.52 o 
  -4   9   1      153.95      163.74     13.95 o 
  -3   9   1     2697.91     2708.98     87.26 o 
  -2   9   1      322.72      281.17     36.79 o 
  -1   9   1     5551.73     5802.81    167.52 o 
   0   9   1      953.12      879.56     37.88 o 
   1   9   1        1.37       16.95     13.61 o 
   2   9   1      634.02      568.59     33.02 o 
   3   9   1     4663.59     4373.82    141.24 o 
   4   9   1        0.43       -2.45     10.87 o 
   5   9   1     1975.54     2067.09     65.93 o 
   6   9   1      344.72      302.26     29.71 o 
   7   9   1       17.35       24.07     42.63 o 
   8   9   1      854.77      701.43     71.14 o 
 -11  10   1       76.72       55.91     15.59 o 
 -10  10   1       33.40       54.03     16.75 o 
  -9  10   1     2755.66     2845.71     64.74 o 
  -8  10   1       14.43       12.85     10.01 o 
  -7  10   1     1736.42     1671.93     44.24 o 
  -6  10   1      442.82      414.13     23.14 o 
  -5  10   1     1125.60     1143.13     40.65 o 
  -4  10   1      300.66      317.25     22.33 o 
  -3  10   1     4582.37     4696.96    147.71 o 
  -2  10   1      436.80      444.94     44.94 o 
  -1  10   1       30.24       53.66     20.35 o 
   0  10   1     1581.66     1510.46     72.47 o 
   1  10   1      118.72      104.74     17.76 o 
   2  10   1     1702.46     1692.86     58.75 o 
   3  10   1     2599.85     2481.80    104.40 o 
   4  10   1      347.90      372.61     32.85 o 
   5  10   1      588.14      568.29     36.54 o 
   6  10   1     1348.82     1335.57     55.84 o 
   7  10   1       57.71       30.16     47.93 o 
 -10  11   1       19.05       33.65     13.19 o 
  -9  11   1     1067.53     1072.97     39.49 o 
  -8  11   1      366.54      374.58     26.00 o 
  -7  11   1      102.03       52.09     41.09 o 
  -6  11   1      687.84      638.21     52.56 o 
  -5  11   1     1651.65     1635.96     85.20 o 
  -4  11   1       15.46       -7.80     18.64 o 
  -3  11   1     1589.57     1536.69     76.95 o 
  -2  11   1     1789.20     1928.16     89.82 o 
  -1  11   1       24.19       49.92     22.26 o 
   0  11   1     2913.88     2986.19    112.30 o 
   1  11   1      845.27      790.92     39.85 o 
   2  11   1     1314.34     1297.22     55.26 o 
   3  11   1      805.00      773.31     62.55 o 
   4  11   1      490.85      456.86     37.70 o 
   5  11   1       68.25       18.21     23.75 o 
   6  11   1      840.87      833.94     46.61 o 
  -9  12   1      722.95      712.58     63.52 o 
  -8  12   1      578.97      561.22     61.85 o 
  -7  12   1       25.55       41.73     25.14 o 
  -6  12   1     1128.10     1251.28     75.95 o 
  -5  12   1      820.62      797.78     63.73 o 
  -4  12   1       10.36       42.75     22.76 o 
  -3  12   1      695.36      743.77     61.67 o 
  -2  12   1     2195.17     2162.95     99.23 o 
  -1  12   1       24.36       -3.94     19.05 o 
   0  12   1      749.94      724.43     54.81 o 
   1  12   1      388.30      437.18     52.67 o 
   2  12   1      783.79      745.80     46.88 o 
   3  12   1       20.93      -11.28     33.88 o 
   4  12   1     1134.40     1270.16     56.62 o 
  -8  13   1      910.02     1031.42     76.73 o 
  -7  13   1       70.54       78.12     30.00 o 
  -6  13   1      312.04      385.17     51.82 o 
  -5  13   1      113.08       73.28     37.57 o 
  -4  13   1      740.64      795.40     61.40 o 
  -3  13   1       25.67      -32.72     37.29 o 
  -2  13   1     1193.76     1131.48     75.08 o 
  -1  13   1      189.47      230.83     39.63 o 
   0  13   1      647.51      675.48     57.93 o 
   1  13   1       22.88       16.36     24.12 o 
   2  13   1     1265.80     1494.15     89.25 o 
  -4  14   1      908.30      909.61     70.12 o 
  -3  14   1       24.71       13.64     23.45 o 
  -2  14   1     1412.53     1585.57     91.59 o 
  -1  14   1       13.87       44.53     26.74 o 
   0 -14   2     2422.68     2511.62    110.13 o 
   1 -14   2      137.92      100.05     31.13 o 
   2 -14   2      529.15      564.24     56.27 o 
   3 -14   2      189.50      166.65     47.89 o 
   4 -14   2      351.14      431.53     53.07 o 
   5 -14   2       93.21       99.41     41.53 o 
   6 -14   2     1484.42     1606.41     93.01 o 
  -3 -13   2      128.42       83.28     40.49 o 
  -2 -13   2      485.25      542.86     55.47 o 
  -1 -13   2        8.33      -11.49     19.65 o 
   0 -13   2     2392.80     2297.95    100.29 o 
   1 -13   2       23.74      -12.08     17.39 o 
   2 -13   2      918.88      941.41     64.94 o 
   3 -13   2       76.58      113.37     43.96 o 
   4 -13   2     1437.01     1634.73     85.19 o 
   5 -13   2       19.39      -33.03     33.48 o 
   6 -13   2     1807.90     1751.53     92.61 o 
   7 -13   2      127.56      106.76     34.90 o 
   8 -13   2       44.65       37.35     27.05 o 
  -5 -12   2      108.75      164.25     29.22 o 
  -4 -12   2       33.19       27.83     16.13 o 
  -3 -12   2       72.22       50.84     33.95 o 
  -2 -12   2     1185.69     1271.57     75.83 o 
  -1 -12   2       22.55       21.17     21.14 o 
   0 -12   2     2610.61     2482.96    101.00 o 
   1 -12   2       62.93       29.79     21.40 o 
   2 -12   2     1750.77     1975.85     90.22 o 
   3 -12   2        6.59        4.12     16.84 o 
   4 -12   2     1869.45     1942.07     91.08 o 
   5 -12   2       37.83       18.70     34.58 o 
   6 -12   2     1632.88     1692.65     87.09 o 
   7 -12   2     1005.14     1082.67     76.14 o 
   8 -12   2      123.10      170.62     19.43 o 
   9 -12   2      320.13      308.19     25.73 o 
  10 -12   2      841.21      921.77     47.25 o 
  -6 -11   2     1283.08     1384.93     56.98 o 
  -5 -11   2       13.00      -16.37     21.82 o 
  -4 -11   2      521.89      504.49     35.37 o 
  -3 -11   2        4.41      -26.92     26.92 o 
  -2 -11   2     2866.89     2975.44     81.86 o 
  -1 -11   2       49.89       51.10     21.47 o 
   0 -11   2     1134.10     1236.35     65.83 o 
   1 -11   2      313.59      343.53     42.25 o 
   2 -11   2     2797.18     2689.64    102.41 o 
   3 -11   2       23.95       42.15     21.73 o 
   4 -11   2     1955.57     1816.07     84.07 o 
   5 -11   2      614.38      656.20     37.21 o 
   6 -11   2      204.95      217.41     19.19 o 
   7 -11   2     1825.25     1796.03     91.25 o 
   8 -11   2      378.22      403.99     27.32 o 
   9 -11   2      122.73      139.66     18.88 o 
  10 -11   2      674.37      720.74     42.60 o 
  11 -11   2      833.88      795.77     67.90 o 
  -7 -10   2       77.44       -4.77     42.89 o 
  -6 -10   2       66.33       91.12     19.09 o 
  -5 -10   2       44.00       30.95     19.08 o 
  -4 -10   2     2165.50     2151.15     65.79 o 
  -3 -10   2       16.32       35.18     28.01 o 
  -2 -10   2     3161.44     3207.73     81.68 o 
  -1 -10   2      136.08      155.28     28.15 o 
   0 -10   2        8.62       70.45     24.86 o 
   1 -10   2      996.22      926.63     54.76 o 
   2 -10   2     3535.86     3662.35    121.61 o 
   3 -10   2      661.19      647.12     31.07 o 
   4 -10   2     2079.59     2058.99     58.97 o 
   5 -10   2     2292.15     2362.56     51.05 o 
   6 -10   2      100.62       84.71     13.02 o 
   7 -10   2     1610.69     1707.56     44.97 o 
   8 -10   2     1103.31     1146.57     45.04 o 
   9 -10   2      320.81      345.04     29.91 o 
  10 -10   2     1264.56      767.89     51.67 o 
  11 -10   2     1198.06     1158.72     51.07 o 
  -9  -9   2        0.28      -16.56     26.70 o 
  -8  -9   2      661.72      674.01     67.69 o 
  -7  -9   2     1161.72      991.05     72.67 o 
  -6  -9   2      637.18      643.87     35.00 o 
  -5  -9   2      685.18      743.28     37.93 o 
  -4  -9   2     2155.92     2036.49     60.26 o 
  -3  -9   2      417.58      431.93     40.70 o 
  -2  -9   2     3158.21     3190.28     77.58 o 
  -1  -9   2     1058.41      997.52     38.00 o 
   0  -9   2     1678.01     1602.73     68.18 o 
   1  -9   2      474.64      470.30     23.85 o 
   2  -9   2     2944.21     3098.89     69.89 o 
   3  -9   2     1095.56     1165.94     40.01 o 
   4  -9   2      572.46      589.59     22.06 o 
   5  -9   2     3638.68     3757.42     67.09 o 
   6  -9   2       88.12      111.02     15.93 o 
   7  -9   2      177.68      197.42     21.18 o 
   8  -9   2     1055.27     1072.02     42.28 o 
   9  -9   2     1318.87     1261.83     48.81 o 
  10  -9   2       82.85       92.81     18.58 o 
  11  -9   2      923.15      917.52     45.52 o 
  12  -9   2       53.78       38.86     17.04 o 
  -9  -8   2       22.72       29.49     13.63 o 
  -8  -8   2      446.93      455.07     59.95 o 
  -7  -8   2     1737.59     1745.90     89.35 o 
  -6  -8   2      767.75      734.97     35.17 o 
  -5  -8   2     1453.49     1517.42     49.80 o 
  -4  -8   2     2284.42     2301.04     61.67 o 
  -3  -8   2     3433.23     3058.20    104.46 o 
  -2  -8   2     2938.69     2862.63     68.86 o 
  -1  -8   2     2016.79     1955.91     39.39 o 
   0  -8   2     2892.14     2878.92     60.81 o 
   1  -8   2      555.95      553.30     24.11 o 
   2  -8   2     1062.22     1050.22     36.06 o 
   3  -8   2     4556.83     4685.89     92.71 o 
   4  -8   2       80.80       81.45     10.31 o 
   5  -8   2     6810.54     6584.76    155.57 o 
   6  -8   2      605.27      599.11     28.00 o 
   7  -8   2      315.70      296.39     24.19 o 
   8  -8   2       64.53       61.89     14.44 o 
   9  -8   2     2331.24     2382.38     68.01 o 
  10  -8   2       58.58       54.36     15.56 o 
  11  -8   2     1292.30     1367.33     54.07 o 
  12  -8   2        2.92       12.58     13.21 o 
  13  -8   2       29.39       51.90     19.51 o 
 -10  -7   2      462.29      584.36     51.29 o 
  -9  -7   2      503.07      524.32     29.25 o 
  -8  -7   2      843.19      896.59     68.02 o 
  -7  -7   2     1386.88     1471.56     77.97 o 
  -6  -7   2      569.86      540.43     28.31 o 
  -5  -7   2     2183.20     2239.33     58.91 o 
  -4  -7   2      385.36      374.49     23.41 o 
  -3  -7   2     8736.26     8454.42    210.48 o 
  -2  -7   2      721.27      661.86     39.91 o 
  -1  -7   2     3985.03     3813.60     60.18 o 
   0  -7   2     1067.87     1056.51     30.62 o 
   1  -7   2     1524.00     1561.52     40.23 o 
   2  -7   2      283.75      316.62     25.20 o 
   3  -7   2     8934.38     9142.21    120.29 o 
   4  -7   2      401.19      442.34     20.79 o 
   5  -7   2     2604.60     2618.03     77.03 o 
   6  -7   2        1.75       12.97      6.74 o 
   7  -7   2      711.16      730.28     32.29 o 
   8  -7   2       51.23       70.96     14.89 o 
   9  -7   2     4792.92     4513.46     99.35 o 
  10  -7   2      475.58      471.58     34.72 o 
  11  -7   2      504.45      579.05     37.74 o 
  12  -7   2      117.02       79.65     18.91 o 
  13  -7   2      683.53      742.14     72.19 o 
 -11  -6   2      285.05      228.54     46.42 o 
 -10  -6   2      504.00      523.14     47.70 o 
  -9  -6   2     1555.11     1488.87     43.79 o 
  -8  -6   2      234.49      264.84     24.39 o 
  -7  -6   2      349.80      439.37     44.55 o 
  -6  -6   2     1211.83     1248.05     41.01 o 
  -5  -6   2     5130.74     5111.70     99.26 o 
  -4  -6   2       18.24       22.62      8.78 o 
  -3  -6   2    15111.99    14587.16    327.13 o 
  -2  -6   2      388.11      400.74     30.98 o 
  -1  -6   2     1629.93     1753.02     43.38 o 
   0  -6   2       60.98       57.78      8.23 o 
   1  -6   2     4930.41     5214.16     91.97 o 
   2  -6   2      250.67      264.84     23.10 o 
   3  -6   2     8044.58     8219.16    129.02 o 
   4  -6   2      198.02      191.86     15.29 o 
   5  -6   2     2825.19     1683.14     55.55 o 
   6  -6   2      642.03      614.85     26.93 o 
   7  -6   2     4819.62     4865.16     96.35 o 
   8  -6   2      154.49      150.56     18.63 o 
   9  -6   2     3474.92     3477.12     82.99 o 
  10  -6   2      227.76      194.99     22.86 o 
  11  -6   2        9.33       16.60     14.12 o 
  12  -6   2      406.69      371.77     33.50 o 
  13  -6   2      992.83      958.12     48.61 o 
 -11  -5   2      595.78      679.78     38.20 o 
 -10  -5   2       17.81       -9.93     26.18 o 
  -9  -5   2     2032.40     1990.34     50.43 o 
  -8  -5   2       67.11       66.41     10.23 o 
  -7  -5   2      379.69      483.65     45.81 o 
  -6  -5   2      591.52      562.75     25.51 o 
  -5  -5   2     3732.75     3673.72     75.25 o 
  -4  -5   2      679.40      656.21     24.44 o 
  -3  -5   2    17254.63    18017.19    389.65 o 
  -2  -5   2      174.25      228.93     22.75 o 
  -1  -5   2      275.53      283.68     14.82 o 
   0  -5   2      242.71      365.52     12.97 o 
   1  -5   2     9312.80     9665.30    151.64 o 
   2  -5   2     5089.15     5706.84     76.40 o 
   3  -5   2     8542.12     9012.87    137.70 o 
   5  -5   2     1389.08     1393.67     38.01 o 
   6  -5   2      281.54      311.68     21.08 o 
   7  -5   2     5247.64     5464.19    103.38 o 
   8  -5   2      349.81      333.70     25.41 o 
   9  -5   2     1585.87     1539.45     50.24 o 
  10  -5   2     1008.82     1018.13     42.95 o 
  11  -5   2      165.08      142.25     21.83 o 
  12  -5   2      400.69      423.65     34.53 o 
  13  -5   2      868.17      926.79     47.33 o 
 -12  -4   2       21.26       16.98     19.95 o 
 -11  -4   2     1286.74     1350.32     70.03 o 
 -10  -4   2       58.27       42.01     27.49 o 
  -9  -4   2     1143.82     1184.18     30.83 o 
  -8  -4   2        0.16        8.11      6.59 o 
  -7  -4   2     2164.24     2239.93     86.06 o 
  -6  -4   2       26.51       30.70      9.34 o 
  -5  -4   2     4742.50     4705.75     87.87 o 
  -4  -4   2      124.28      108.08      9.74 o 
  -3  -4   2     3718.73     3711.49     56.72 o 
  -2  -4   2     6284.28     6843.27    158.66 o 
  -1  -4   2     5838.47     6086.22     81.32 o 
   0  -4   2        6.89       22.71      5.21 o 
   1  -4   2    15649.43    16600.45    245.16 o 
   2  -4   2     4029.56     4298.03     70.38 o 
   3  -4   2      574.55      630.65     30.65 o 
   4  -4   2     5389.56     5942.61     98.42 o 
   5  -4   2     2359.16     2423.48     52.59 o 
   6  -4   2        1.73        2.95      6.54 o 
   7  -4   2     7520.29     7450.83    129.40 o 
   8  -4   2      291.70      260.75     21.58 o 
   9  -4   2       82.65       63.02     14.32 o 
  10  -4   2     4396.40     4207.81     94.56 o 
  11  -4   2      467.74      537.78     36.42 o 
  12  -4   2       68.10       60.49     16.71 o 
  13  -4   2      168.42      210.57     27.08 o 
  14  -4   2      682.41      721.70     45.79 o 
 -12  -3   2        8.83        5.68     18.77 o 
 -11  -3   2     1757.63     1718.45     54.89 o 
 -10  -3   2      527.45      410.72     41.24 o 
  -9  -3   2      123.07      135.82     12.92 o 
  -8  -3   2      690.47      659.97     18.45 o 
  -7  -3   2     4695.05     4471.59     68.76 o 
  -6  -3   2       16.54       14.49      5.43 o 
  -5  -3   2    10588.65    10699.32    170.95 o 
  -4  -3   2     2073.97     2111.89     37.52 o 
  -3  -3   2      865.20      968.81     21.33 o 
  -2  -3   2     2916.82     2858.70     42.46 o 
  -1  -3   2     2850.14     2969.31     42.65 o 
   0  -3   2     1913.01     2078.18     32.28 o 
   1  -3   2     3189.24     3250.80     43.00 o 
   2  -3   2     2929.11     3110.02     78.65 o 
   3  -3   2     2499.92     2583.45     71.43 o 
   4  -3   2     7150.30     7635.89    119.66 o 
   5  -3   2     3392.45     3470.93     66.39 o 
   6  -3   2     1121.99     1164.84     34.64 o 
   7  -3   2     2164.06     2281.46     54.94 o 
   8  -3   2     3055.43     3103.35     70.45 o 
   9  -3   2       38.32       30.36     11.09 o 
  10  -3   2     2607.33     2645.75     70.40 o 
  11  -3   2      405.01      396.49     30.86 o 
  12  -3   2     1138.72     1238.17     50.27 o 
  13  -3   2      192.99      199.79     25.88 o 
  14  -3   2     1387.07     1528.84     61.30 o 
 -13  -2   2      801.48      817.20     42.64 o 
 -12  -2   2        5.01       -6.79      9.40 o 
 -11  -2   2      594.46      600.47     26.48 o 
 -10  -2   2     1460.55     1368.70     38.07 o 
  -9  -2   2       42.46       40.05      9.39 o 
  -8  -2   2      103.96      105.71     11.74 o 
  -7  -2   2     8047.88     7794.34     92.88 o 
  -6  -2   2       62.52       61.18      6.68 o 
  -5  -2   2     3543.51     3507.47     97.25 o 
  -4  -2   2     3649.49     3496.60     44.94 o 
  -3  -2   2     3187.47     3256.69     47.10 o 
  -2  -2   2     1646.33     1621.46     25.89 o 
  -1  -2   2     1652.22     1640.66     24.48 o 
   0  -2   2      384.56      482.43     13.29 o 
   1  -2   2    14053.31    15201.06    212.54 o 
   2  -2   2    36857.74    39181.49    383.71 o 
   3  -2   2     1633.47     1454.73     45.66 o 
   4  -2   2     5280.94     5789.41     93.66 o 
   5  -2   2     3014.70     2946.73     57.85 o 
   6  -2   2     6733.58     7105.24     92.03 o 
   7  -2   2     1473.08     1524.59     29.26 o 
   8  -2   2     5453.33     5497.46    103.62 o 
   9  -2   2      529.36      544.68     27.56 o 
  10  -2   2       37.27       19.30     12.59 o 
  11  -2   2       28.22       45.17     14.32 o 
  12  -2   2     1089.24     1077.05     46.07 o 
  13  -2   2       49.34       66.08     17.71 o 
  14  -2   2     1008.84     1118.12     52.10 o 
 -13  -1   2     1331.24     1358.02     53.13 o 
 -12  -1   2       51.39       61.85     16.76 o 
 -11  -1   2      164.46      183.85     21.37 o 
 -10  -1   2      849.01      810.27     35.74 o 
  -9  -1   2      462.20      463.69     21.21 o 
  -8  -1   2      438.64      479.33     16.88 o 
  -7  -1   2     3773.37     3738.48     52.15 o 
  -6  -1   2     1071.56      982.77     21.28 o 
  -5  -1   2       57.96       64.58      6.63 o 
  -4  -1   2    15313.40    15871.43    165.18 o 
  -3  -1   2     2689.55     2550.14     33.12 o 
  -2  -1   2     2651.47     2771.48     33.25 o 
  -1  -1   2     9510.31    10103.13    102.77 o 
   0  -1   2    17623.92     6742.07    140.58 o 
   1  -1   2      280.13      306.77      4.84 o 
   2  -1   2    10498.74    11137.70    156.38 o 
   3  -1   2     3565.95     3649.43     88.73 o 
   4  -1   2     4036.70     4310.27     72.43 o 
   5  -1   2      140.25      227.62     14.28 o 
   6  -1   2    13039.74    13428.47    201.86 o 
   7  -1   2        4.58        7.39      5.45 o 
   8  -1   2     3232.50     3193.70     53.85 o 
   9  -1   2       18.03       21.55     10.25 o 
  10  -1   2      144.75      126.01     19.03 o 
  11  -1   2       70.40       69.26     15.77 o 
  12  -1   2     1504.40     1540.23     55.14 o 
  13  -1   2       18.40        6.79     12.49 o 
 -13   0   2     1425.77     1523.16     56.81 o 
 -12   0   2      254.78      244.33     26.36 o 
 -11   0   2      114.93      120.29     18.30 o 
 -10   0   2      447.71      451.01     28.80 o 
  -9   0   2     1429.59     1498.15     36.53 o 
  -8   0   2      229.69      210.32     12.60 o 
  -7   0   2     1246.42     1335.49     26.08 o 
  -6   0   2     8934.72     8840.63     98.31 o 
  -5   0   2       94.32       80.58      6.63 o 
  -4   0   2     2537.63     2534.14     33.49 o 
  -3   0   2     4518.51     4749.33     61.54 o 
  -2   0   2    14675.01    16212.74    186.07 o 
  -1   0   2       50.82       79.11      3.70 o 
   0   0   2    42149.13    33851.84    510.86 o 
   1   0   2      271.63      263.78      7.02 o 
   2   0   2     6628.02     7044.82     84.31 o 
   3   0   2      599.17      571.84     13.78 o 
   4   0   2       39.98       15.80      4.53 o 
   5   0   2      820.46      907.97     25.93 o 
   6   0   2    10032.70     9966.85    154.56 o 
   7   0   2        8.47        8.16      7.03 o 
   8   0   2     1494.13     1438.32     33.69 o 
   9   0   2      459.04      461.10     25.11 o 
  10   0   2      905.33      939.47     38.02 o 
  11   0   2       14.17       18.95     10.96 o 
  12   0   2     1613.86     1527.16     54.13 o 
  13   0   2      149.97      173.36     23.43 o 
 -13   1   2      247.71      260.08     28.45 o 
 -12   1   2     1055.75     1039.21     45.44 o 
 -11   1   2      406.93      449.80     32.21 o 
 -10   1   2      621.64      593.82     32.28 o 
  -9   1   2     1109.02     1123.11     39.88 o 
  -8   1   2     3275.03     3250.08     46.73 o 
  -7   1   2        2.57        6.89      4.90 o 
  -6   1   2     8887.14     9029.58     98.99 o 
  -5   1   2       48.45       57.79      5.44 o 
  -4   1   2      168.92      146.44      7.07 o 
  -3   1   2      709.93      768.12     31.39 o 
  -2   1   2     2695.28     2812.41     36.80 o 
  -1   1   2      451.57      532.41     17.29 o 
   0   1   2    35695.82    38112.23    567.36 o 
   1   1   2      427.28      382.18      5.40 o 
   2   1   2    12372.64    13588.73    136.52 o 
   3   1   2      373.73      359.17     10.56 o 
   4   1   2     3320.08     3012.00     44.72 o 
   5   1   2      289.08      322.93     27.81 o 
   6   1   2     7328.09     7345.83     99.50 o 
   7   1   2     1027.99     1084.81     32.71 o 
   8   1   2        0.57        0.73      9.20 o 
   9   1   2      310.36      298.22     18.46 o 
  10   1   2     4651.37     4608.27    141.73 o 
  11   1   2       36.50       26.91     12.46 o 
  12   1   2     1542.80     1518.96     44.64 o 
  13   1   2      401.59      412.59     48.02 o 
 -14   2   2      473.64      521.90     41.84 o 
 -13   2   2        1.16        5.24     13.35 o 
 -12   2   2     2155.53     2183.28     67.85 o 
 -11   2   2      188.24      219.69     23.69 o 
 -10   2   2       43.06       36.72     15.37 o 
  -9   2   2      190.13      159.44     18.46 o 
  -8   2   2     5511.75     5531.89     67.80 o 
  -7   2   2        6.63        6.36      4.30 o 
  -6   2   2    10610.19    10932.31    116.20 o 
  -5   2   2      589.81      641.19     25.82 o 
  -4   2   2       84.55      134.21      6.49 o 
  -3   2   2      440.77      425.43     24.29 o 
  -2   2   2     4428.81     4242.61     66.34 o 
  -1   2   2     2035.99     2229.74     30.59 o 
   0   2   2    82773.97    88039.26    805.57 o 
   1   2   2      263.02      263.79     10.84 o 
   2   2   2     3958.99     4189.97     46.09 o 
   3   2   2     2365.46     2332.98     30.23 o 
   4   2   2    11183.73    11430.26    121.11 o 
   5   2   2     2747.20     2781.26     86.31 o 
   6   2   2     1343.03     1250.40     24.92 o 
   7   2   2     4314.32     4188.36     65.51 o 
   8   2   2     1551.98     1553.68     32.14 o 
   9   2   2      707.18      723.91     25.11 o 
  10   2   2     3117.33     3153.84    108.46 o 
  11   2   2      179.89      177.72     17.47 o 
  12   2   2      138.78      158.49     34.64 o 
  13   2   2     1146.84     1232.17     81.21 o 
 -14   3   2     1656.37     1614.05     62.70 o 
 -13   3   2      109.28       73.71     17.96 o 
 -12   3   2      772.66      737.93     39.48 o 
 -11   3   2       11.80        9.48     11.29 o 
 -10   3   2      357.95      289.81     26.52 o 
  -9   3   2        5.49        3.57      8.59 o 
  -8   3   2     5055.24     5187.84    101.17 o 
  -7   3   2      208.42      193.02     11.42 o 
  -6   3   2     1615.09     1584.97     30.47 o 
  -5   3   2      390.83      403.29     20.11 o 
  -4   3   2     1993.41     1800.41     29.80 o 
  -3   3   2     1410.34     1430.94     47.39 o 
  -2   3   2    12609.23    12709.16    150.03 o 
  -1   3   2     1550.74     1711.84     23.24 o 
   0   3   2     1797.74     2003.53     24.44 o 
   1   3   2      583.35      613.18     18.87 o 
   2   3   2     8855.78     9408.25    112.83 o 
   3   3   2       67.52       70.71      4.81 o 
   4   3   2     7483.80     7763.20     85.88 o 
   5   3   2     1997.63     1874.40     36.13 o 
   6   3   2        4.49       -2.72      4.94 o 
   7   3   2     4416.81     4344.67     59.50 o 
   8   3   2      662.97      590.24     19.23 o 
   9   3   2        2.72       -3.87      6.05 o 
  10   3   2     1046.14      986.54     59.26 o 
  11   3   2      695.19      652.91     52.71 o 
  12   3   2      229.00      195.80     36.33 o 
 -14   4   2      895.14      980.96     50.19 o 
 -13   4   2        6.09       11.32     13.81 o 
 -12   4   2       10.77       -9.14     12.80 o 
 -11   4   2       27.17       16.34     12.36 o 
 -10   4   2     2245.96     2177.03     63.36 o 
  -9   4   2       31.95       17.49     10.22 o 
  -8   4   2     3594.18     3556.79     78.33 o 
  -7   4   2     1468.27     1544.43     30.81 o 
  -6   4   2      100.55      102.82      9.00 o 
  -5   4   2     2916.27     2969.86     69.96 o 
  -4   4   2     8264.08     8858.20    137.10 o 
  -3   4   2      976.62     1151.87     43.06 o 
  -2   4   2     3745.16     3819.68     53.13 o 
  -1   4   2    14404.70    15167.82    155.16 o 
   0   4   2      704.21      757.51     16.22 o 
   1   4   2     5692.00     5937.89    100.54 o 
   2   4   2     3767.73     3828.18    103.39 o 
   3   4   2      639.59      723.91     38.83 o 
   4   4   2     2113.89     2104.21     36.15 o 
   5   4   2     2349.75     2117.21     52.93 o 
   6   4   2      121.40      121.77     11.21 o 
   7   4   2     1775.42     1809.57     80.96 o 
   8   4   2       15.04        3.37     10.26 o 
   9   4   2      287.25      367.07     29.45 o 
  10   4   2      214.22      171.59     31.18 o 
  11   4   2     1065.35     1153.04     68.12 o 
  12   4   2      109.27       94.91     31.51 o 
 -13   5   2       68.43       65.25     19.14 o 
 -12   5   2      277.49      323.73     31.07 o 
 -11   5   2      497.16      522.88     36.67 o 
 -10   5   2     3294.17     3263.07     81.34 o 
  -9   5   2       23.83        5.78     10.00 o 
  -8   5   2     1820.82     1814.94     52.60 o 
  -7   5   2     2292.64     2235.52     56.16 o 
  -6   5   2      443.53      358.70     14.28 o 
  -5   5   2     1371.77     1291.65     30.90 o 
  -4   5   2     9593.64     9872.05    151.60 o 
  -3   5   2      391.18      451.55     28.55 o 
  -2   5   2     2271.09     2250.86     72.53 o 
  -1   5   2    12547.25    13000.72    136.05 o 
   0   5   2     1044.42      972.36     20.48 o 
   1   5   2     1447.27     1469.51     25.59 o 
   2   5   2     3005.97     3069.63     54.15 o 
   3   5   2     4703.10     4758.28    130.25 o 
   4   5   2      240.58      234.68     11.43 o 
   5   5   2     8140.90     8195.53    144.92 o 
   6   5   2       37.06       22.66     10.15 o 
   7   5   2      775.67      852.25     58.45 o 
   8   5   2        2.48       -1.42      9.91 o 
   9   5   2     2150.43     2079.91     63.96 o 
  10   5   2       51.47       31.17     20.36 o 
  11   5   2     1223.83     1456.11     78.49 o 
 -13   6   2      200.83      213.03     27.97 o 
 -12   6   2      390.16      390.88     34.53 o 
 -11   6   2      352.89      400.75     32.64 o 
 -10   6   2     2660.65     2575.56     71.19 o 
  -9   6   2      432.73      365.75     27.88 o 
  -8   6   2       18.04       17.28     10.16 o 
  -7   6   2     2372.51     2358.60     88.59 o 
  -6   6   2      637.91      601.29     18.58 o 
  -5   6   2     1448.42     1320.25     49.81 o 
  -4   6   2     1952.76     1899.35     37.43 o 
  -3   6   2     2994.98     3136.76     50.28 o 
  -2   6   2     1916.02     1992.24     45.76 o 
  -1   6   2     7443.84     7549.58     84.95 o 
   0   6   2     1941.51     1945.07     34.90 o 
   1   6   2      304.86      394.51     11.96 o 
   2   6   2     1168.25     1101.96     53.47 o 
   3   6   2    11604.85    11955.26    281.44 o 
   4   6   2      238.25      239.83     20.82 o 
   5   6   2     4790.30     4979.29    101.64 o 
   6   6   2       54.03       78.22     14.04 o 
   7   6   2      113.59      153.93     39.63 o 
   8   6   2      105.48       23.30     36.11 o 
   9   6   2     3631.39     3664.86     93.48 o 
  10   6   2       60.23       83.68     25.25 o 
  11   6   2      201.86      196.33     27.62 o 
 -13   7   2      426.62      402.58     37.56 o 
 -12   7   2      940.69      879.23     44.95 o 
 -11   7   2      359.65      305.36     30.14 o 
 -10   7   2      224.48      223.59     24.77 o 
  -9   7   2      806.09      767.68     36.46 o 
  -8   7   2       29.07       13.85      5.70 o 
  -7   7   2     1557.87     1549.63     46.87 o 
  -6   7   2      360.04      375.35     21.91 o 
  -5   7   2     7429.42     7596.65    130.34 o 
  -4   7   2       44.42       62.52      9.14 o 
  -3   7   2     9290.36     9271.42    120.98 o 
  -2   7   2      791.88      771.98     28.22 o 
  -1   7   2     1864.37     1791.96     42.11 o 
   0   7   2      169.31      179.37     10.40 o 
   1   7   2      994.88      982.44     35.16 o 
   2   7   2      147.60      124.54     27.79 o 
   3   7   2    10742.95    11054.35    269.85 o 
   4   7   2        1.31       -3.58      7.81 o 
   5   7   2     1157.54     1216.85     44.07 o 
   6   7   2        6.82        2.48     10.62 o 
   7   7   2     1132.97     1064.57     71.38 o 
   8   7   2       44.60       18.55     38.69 o 
   9   7   2     1796.58     1848.54     63.95 o 
  10   7   2       31.32       34.63     20.90 o 
 -12   8   2      383.45      335.15     32.80 o 
 -11   8   2      668.87      700.78     38.70 o 
 -10   8   2       15.33        3.48     12.73 o 
  -9   8   2     2750.53     2705.85    109.35 o 
  -8   8   2       59.52       65.41     14.73 o 
  -7   8   2      275.86      306.88     24.96 o 
  -6   8   2     1234.29     1196.53     33.34 o 
  -5   8   2     4469.02     4634.18     91.19 o 
  -4   8   2       71.06       64.57      9.78 o 
  -3   8   2    11082.62    11477.38    258.26 o 
  -2   8   2      123.25      125.49     16.70 o 
  -1   8   2      618.83      680.51     46.37 o 
   0   8   2      105.80       93.72     15.58 o 
   1   8   2     3253.17     3032.75     73.09 o 
   2   8   2      661.28      656.66     46.74 o 
   3   8   2     3603.85     3278.32    114.24 o 
   4   8   2       29.92       25.15     12.67 o 
   5   8   2     1968.10     2053.53     62.13 o 
   6   8   2      820.37      833.50     40.00 o 
   7   8   2     1477.86     1529.51     88.33 o 
   8   8   2      147.79       75.29     45.57 o 
   9   8   2     1113.24     1100.63     51.06 o 
 -12   9   2      153.97      162.27     25.37 o 
 -11   9   2     1263.73     1196.75     51.45 o 
 -10   9   2       88.27      186.55     33.12 o 
  -9   9   2     2360.13     2267.47     66.51 o 
  -8   9   2      103.73       93.89     14.26 o 
  -7   9   2       80.82       86.51     13.77 o 
  -6   9   2        7.39       -2.23      7.70 o 
  -5   9   2     1539.80     1563.93     46.66 o 
  -4   9   2       69.12       66.24     10.13 o 
  -3   9   2     2692.94     2675.20     58.94 o 
  -2   9   2      995.19      931.52     57.36 o 
  -1   9   2      482.28      464.81     41.83 o 
   0   9   2     1117.84     1062.07     41.60 o 
   1   9   2     1805.69     1670.91     52.71 o 
   2   9   2     1081.92     1090.43     45.48 o 
   3   9   2     1974.29     2034.79     91.41 o 
   4   9   2     1437.42     1299.02     49.84 o 
   5   9   2     2297.07     2190.68     68.88 o 
   6   9   2      422.51      495.32     37.26 o 
   7   9   2     1409.99     1328.20     88.20 o 
   8   9   2      465.02      493.65     64.28 o 
 -11  10   2     1569.81     1528.63     59.13 o 
 -10  10   2        0.72      -10.32     10.32 o 
  -9  10   2      961.62     1054.88     38.45 o 
  -8  10   2       73.45       63.74     13.33 o 
  -7  10   2     1248.26     1276.18     37.91 o 
  -6  10   2        2.76       -7.38      7.38 o 
  -5  10   2     3145.65     3165.95     73.95 o 
  -4  10   2      118.87       93.21     25.88 o 
  -3  10   2      178.06      207.43     33.14 o 
  -2  10   2     1773.75     1761.19     83.32 o 
  -1  10   2     1529.20     1517.11     75.14 o 
   0  10   2      525.35      454.78     40.53 o 
   1  10   2     1631.85     1585.74     54.26 o 
   2  10   2     1973.27     1922.16     63.81 o 
   3  10   2      673.74      627.39     55.79 o 
   4  10   2      745.95      719.23     39.34 o 
   5  10   2      890.17      897.25     46.01 o 
   6  10   2       44.03       37.17     17.55 o 
   7  10   2      331.46      321.12     58.39 o 
 -10  11   2      197.97      212.61     22.46 o 
  -9  11   2       17.79       16.74     12.82 o 
  -8  11   2      220.58      187.78     19.62 o 
  -7  11   2     1372.54     1425.59     80.93 o 
  -6  11   2      186.54      173.51     34.30 o 
  -5  11   2     2565.74     2602.83    110.68 o 
  -4  11   2      737.32      744.15     55.00 o 
  -3  11   2      174.61      125.96     29.33 o 
  -2  11   2     1421.28     1425.94     76.02 o 
  -1  11   2     2659.64     2486.15    103.40 o 
   0  11   2       90.22       92.68     27.13 o 
   1  11   2      783.28      825.77     41.71 o 
   2  11   2      917.93      925.94     47.47 o 
   3  11   2      205.30      175.82     40.69 o 
   4  11   2       74.12       45.27     17.63 o 
   5  11   2      212.04      181.38     27.64 o 
   6  11   2       13.89       23.88     18.44 o 
  -9  12   2       65.40       56.25     30.75 o 
  -8  12   2      225.56      293.89     48.00 o 
  -7  12   2     1314.40     1325.75     80.35 o 
  -6  12   2      250.78      309.91     45.88 o 
  -5  12   2      767.97      740.18     61.13 o 
  -4  12   2      895.84      932.03     62.68 o 
  -3  12   2      329.13      378.72     49.67 o 
  -2  12   2      632.36      686.46     58.73 o 
  -1  12   2      328.45      323.21     44.06 o 
   0  12   2      453.76      363.51     42.07 o 
   1  12   2       10.37       43.19     23.98 o 
   2  12   2     1790.16     1938.28     71.83 o 
   3  12   2      409.71      421.68     54.00 o 
   4  12   2       17.08       82.96     19.90 o 
  -7  13   2      200.03      197.82     40.59 o 
  -6  13   2      811.20      842.35     65.62 o 
  -5  13   2      144.95      136.23     41.93 o 
  -4  13   2      973.46     1014.41     69.97 o 
  -3  13   2      507.24      558.48     58.86 o 
  -2  13   2     1067.01     1150.61     74.87 o 
  -1  13   2        0.97       25.97     23.74 o 
   0  13   2     1951.08     1959.41     96.44 o 
   1  13   2        1.22       -6.61     20.13 o 
   2  13   2     1131.65     1263.42     84.19 o 
   0 -14   3       31.69       35.39     26.66 o 
   1 -14   3      564.67      638.51     54.23 o 
   2 -14   3      935.86     1068.95     73.50 o 
   3 -14   3       53.54      129.02     45.22 o 
   4 -14   3     2104.41     2306.21    106.79 o 
   5 -14   3      230.71      303.32     50.80 o 
   6 -14   3        3.83       13.80     25.47 o 
  -3 -13   3       85.26       54.46     36.15 o 
  -2 -13   3      999.09     1037.48     72.55 o 
  -1 -13   3      248.68      263.61     41.82 o 
   0 -13   3        5.29       42.71     24.76 o 
   1 -13   3       97.73       76.87     27.39 o 
   2 -13   3     1790.82     1921.19     92.97 o 
   3 -13   3       92.61       67.07     39.00 o 
   4 -13   3     1427.06     1491.65     80.24 o 
   5 -13   3      151.27      147.10     41.48 o 
   6 -13   3      525.34      596.65     61.97 o 
   7 -13   3        6.28       16.14     22.37 o 
   8 -13   3     1577.84     1538.51     90.85 o 
  -5 -12   3      204.18      239.02     32.43 o 
  -4 -12   3     1207.70     1092.77     49.14 o 
  -3 -12   3      152.36       83.59     38.03 o 
  -2 -12   3     1365.97     1473.48     79.52 o 
  -1 -12   3       99.24      136.49     31.32 o 
   0 -12   3      629.48      648.64     49.10 o 
   1 -12   3        5.09       -5.14     18.32 o 
   2 -12   3     2092.93     2129.55     95.88 o 
   3 -12   3      106.09       90.04     26.88 o 
   4 -12   3      187.81      176.38     33.66 o 
   5 -12   3       76.41       47.24     35.40 o 
   6 -12   3      831.27      787.45     41.08 o 
   7 -12   3      173.06      177.14     46.01 o 
   8 -12   3     1752.29     1781.73     50.60 o 
   9 -12   3        1.57        0.70     11.15 o 
  10 -12   3      589.42      567.72     76.26 o 
  -6 -11   3      852.63      967.27     47.46 o 
  -5 -11   3       94.52       22.27     22.67 o 
  -4 -11   3     1588.00     1564.62     56.15 o 
  -3 -11   3       63.56       69.52     30.72 o 
  -2 -11   3     1247.36     1237.97     69.51 o 
  -1 -11   3        1.00        0.79     16.30 o 
   0 -11   3     3962.74     3994.70    129.72 o 
   1 -11   3       82.41       74.81     23.97 o 
   2 -11   3     1705.96     1920.53     83.83 o 
   3 -11   3      210.59      232.38     34.47 o 
   4 -11   3        4.11       10.17     12.31 o 
   5 -11   3      455.35      434.20     32.82 o 
   6 -11   3     1839.48     1826.71     60.83 o 
   7 -11   3      108.65      124.57     40.44 o 
   8 -11   3      703.84      659.98     30.31 o 
   9 -11   3      889.26      882.04     42.80 o 
  10 -11   3        4.73       30.81     16.08 o 
  11 -11   3      333.72      329.63     32.19 o 
  -8 -10   3      106.10      165.34     48.62 o 
  -7 -10   3        4.26        9.12     18.28 o 
  -6 -10   3     1439.59     1433.76     54.12 o 
  -5 -10   3       45.45        4.35     19.23 o 
  -4 -10   3      497.06      580.51     35.28 o 
  -3 -10   3      421.60      368.12     40.49 o 
  -2 -10   3     1279.94     1308.42     49.62 o 
  -1 -10   3      106.65      103.48     24.25 o 
   0 -10   3     5849.87     5772.91    163.20 o 
   1 -10   3      293.01      260.80     34.85 o 
   2 -10   3     2382.90     2348.06     60.56 o 
   3 -10   3     1942.56     1974.34     55.98 o 
   4 -10   3      748.31      790.08     36.01 o 
   5 -10   3      233.27      249.55     26.20 o 
   6 -10   3     1744.08     1765.18     44.68 o 
   7 -10   3      565.01      564.20     31.23 o 
   8 -10   3      706.58      702.37     36.41 o 
   9 -10   3     1633.35     1037.72     57.57 o 
  10 -10   3      389.59      385.63     33.18 o 
  11 -10   3      136.57      145.84     24.20 o 
  -9  -9   3        2.36       30.88     31.15 o 
  -8  -9   3      748.92      867.97     43.91 o 
  -7  -9   3      144.64      123.61     42.85 o 
  -6  -9   3     4144.76     4252.26     99.28 o 
  -5  -9   3      274.15      262.02     26.36 o 
  -4  -9   3      198.25      185.10     21.37 o 
  -3  -9   3     1174.06     1209.10     62.04 o 
  -2  -9   3     2976.80     2877.31     71.77 o 
  -1  -9   3       54.31       68.26     13.79 o 
   0  -9   3     3825.58     3820.36     77.36 o 
   1  -9   3      635.69      580.98     26.26 o 
   2  -9   3     2301.44     2347.36     58.20 o 
   3  -9   3     1663.58     1586.30     47.34 o 
   4  -9   3     1620.52     1539.45     47.84 o 
   5  -9   3     2565.10     2599.20     53.04 o 
   6  -9   3     1778.74     1653.28     49.24 o 
   7  -9   3     3252.25     3239.66     77.41 o 
   8  -9   3      371.74      377.67     46.19 o 
   9  -9   3      927.58      853.63     39.94 o 
  10  -9   3      647.56      619.52     35.93 o 
  11  -9   3      185.55      222.73     27.12 o 
  12  -9   3       93.52      100.88     20.98 o 
 -10  -8   3       30.42       13.10     29.82 o 
  -9  -8   3      498.79      625.27     70.80 o 
  -8  -8   3     1421.08     1458.86     86.65 o 
  -7  -8   3      106.30       44.95     41.45 o 
  -6  -8   3     2215.09     2174.16     61.47 o 
  -5  -8   3      273.32      278.14     23.82 o 
  -4  -8   3        8.00       13.95      9.84 o 
  -3  -8   3     1179.98     1088.24     55.65 o 
  -2  -8   3     3723.22     3587.87    112.61 o 
  -1  -8   3      847.37      849.13     24.40 o 
   0  -8   3     3881.59     3833.65     75.61 o 
   1  -8   3     2026.98     2019.59     49.91 o 
   2  -8   3     3208.71     3301.28     71.10 o 
   3  -8   3     1102.07     1160.41     38.15 o 
   4  -8   3     2438.57     2527.43     48.23 o 
   5  -8   3     2115.48     2194.22     70.79 o 
   6  -8   3      204.29      182.12     18.17 o 
   7  -8   3     2200.08     2312.60     93.37 o 
   8  -8   3      424.84      409.20     29.33 o 
   9  -8   3      846.43      995.17     42.78 o 
  10  -8   3      159.53      183.38     23.00 o 
  11  -8   3      486.29      517.60     38.75 o 
  12  -8   3       16.25       -8.38     12.31 o 
  13  -8   3     2137.09     2180.97     75.94 o 
 -10  -7   3      375.60      367.89     56.06 o 
  -9  -7   3      145.58      167.45     19.22 o 
  -8  -7   3     1298.65     1361.89     79.20 o 
  -7  -7   3      653.28      749.48     58.99 o 
  -6  -7   3       15.00       15.22      9.44 o 
  -5  -7   3     4055.79     3978.73     85.38 o 
  -4  -7   3       89.16       83.21     12.99 o 
  -3  -7   3     1224.06     1131.78     53.59 o 
  -2  -7   3     3749.93     3471.29    104.15 o 
  -1  -7   3     1147.82     1139.72     26.95 o 
   0  -7   3     1044.57     1126.82     31.89 o 
   1  -7   3     9476.23     9634.70    157.52 o 
   2  -7   3      576.81      581.96     33.77 o 
   3  -7   3      722.89      790.29     22.78 o 
   4  -7   3      349.72      293.08     18.08 o 
   5  -7   3     3360.30     3394.29     93.69 o 
   6  -7   3       99.59       76.85     11.41 o 
   7  -7   3     3269.11     3224.94     74.08 o 
   8  -7   3      446.03      409.65     29.03 o 
   9  -7   3      262.78      292.24     26.58 o 
  10  -7   3       18.58       17.12     12.22 o 
  11  -7   3     1226.14     1233.78     51.03 o 
  12  -7   3       42.86       19.25     13.95 o 
  13  -7   3     1673.30     1794.92    105.22 o 
 -11  -6   3      147.53      189.60     43.54 o 
 -10  -6   3     1559.49     1574.94     76.11 o 
  -9  -6   3        3.34       12.45     10.45 o 
  -8  -6   3      593.68      598.40     27.47 o 
  -7  -6   3     4639.66     4669.37    144.63 o 
  -6  -6   3       49.56       55.08     11.92 o 
  -5  -6   3     3250.62     3307.12     72.30 o 
  -4  -6   3     1059.46      924.91     30.97 o 
  -3  -6   3      798.02      876.00     43.62 o 
  -2  -6   3      557.46      509.63     32.74 o 
  -1  -6   3     4966.48     4686.09     85.98 o 
   0  -6   3      296.65      335.42     16.11 o 
   1  -6   3     9572.52    10160.52    161.81 o 
   2  -6   3      708.08      671.97     34.51 o 
   3  -6   3      159.80      178.14     14.26 o 
   4  -6   3      783.37      824.31     27.55 o 
   5  -6   3    10928.45     9061.41    197.87 o 
   6  -6   3       56.86       51.82     11.11 o 
   7  -6   3      889.02      922.14     35.31 o 
   8  -6   3     1338.94     1321.51     44.32 o 
   9  -6   3      155.71      171.74     21.59 o 
  10  -6   3       52.84       50.68     14.28 o 
  11  -6   3     2734.33     2713.42     77.14 o 
  12  -6   3      177.66      180.73     24.88 o 
  13  -6   3      538.04      562.43     42.38 o 
 -11  -5   3      345.79      389.23     53.03 o 
 -10  -5   3     1037.16     1015.50     59.74 o 
  -9  -5   3      376.42      341.94     23.46 o 
  -8  -5   3      285.94      266.73     16.51 o 
  -7  -5   3     4346.40     4306.89    132.55 o 
  -6  -5   3       74.72       44.94     10.62 o 
  -5  -5   3     3332.64     3237.26     67.83 o 
  -4  -5   3     2570.80     2506.06     45.75 o 
  -3  -5   3     4332.13     4516.72    118.25 o 
  -2  -5   3      436.90      434.68     27.65 o 
  -1  -5   3    11514.72    11572.54    146.35 o 
   0  -5   3        0.19        6.65      5.93 o 
   1  -5   3        4.98       -0.40      4.51 o 
   2  -5   3      340.61      355.22     23.91 o 
   3  -5   3    12917.10    13974.54    204.42 o 
   4  -5   3      692.14      751.53     18.41 o 
   5  -5   3     4160.47     4250.66     80.20 o 
   6  -5   3      181.50      157.91     15.80 o 
   7  -5   3      184.86      156.54     16.72 o 
   8  -5   3       19.58       10.49      9.06 o 
   9  -5   3     2563.48     2471.76     66.03 o 
  10  -5   3      992.52      974.79     41.57 o 
  11  -5   3     1676.35     1602.47     56.00 o 
  12  -5   3      454.13      464.64     36.03 o 
  13  -5   3        0.54       22.64     15.69 o 
 -11  -4   3       12.20        6.62     17.11 o 
 -10  -4   3      697.60      698.67     49.83 o 
  -9  -4   3     1950.02     1876.38     45.05 o 
  -8  -4   3       94.13       70.42      9.85 o 
  -7  -4   3     2386.88     2279.50     86.34 o 
  -6  -4   3        7.47       11.88      6.47 o 
  -5  -4   3     6813.64     6772.77    115.63 o 
  -4  -4   3      168.64      171.21     11.00 o 
  -3  -4   3    20847.22    21565.72    257.75 o 
  -2  -4   3      523.05      528.54     27.44 o 
  -1  -4   3     3560.96     3428.28     50.60 o 
   0  -4   3      884.35      922.97     24.87 o 
   1  -4   3      110.08      133.02      8.45 o 
   2  -4   3      851.32      564.89     23.82 o 
   3  -4   3    18965.03    19785.23    228.12 o 
   4  -4   3     1026.90     1166.67     21.43 o 
   5  -4   3     5184.70     5302.55     93.41 o 
   6  -4   3     3119.66     2981.63     63.69 o 
   7  -4   3      494.06      540.22     26.20 o 
   8  -4   3       40.62       41.51     11.83 o 
   9  -4   3     1619.35     1640.80     50.72 o 
  10  -4   3      160.63      141.67     19.85 o 
  11  -4   3      539.13      584.42     33.91 o 
  12  -4   3     1865.16     1783.49     61.23 o 
  13  -4   3      230.08      221.07     27.11 o 
 -12  -3   3       97.15      114.00     19.45 o 
 -11  -3   3      411.63      395.63     30.16 o 
 -10  -3   3      326.72      321.64     37.16 o 
  -9  -3   3     3861.06     3815.53     69.02 o 
  -8  -3   3       28.32       14.88      7.77 o 
  -7  -3   3      270.95      267.64     16.27 o 
  -6  -3   3      216.64      209.39     12.46 o 
  -5  -3   3     2802.64     2934.95     58.99 o 
  -4  -3   3      695.85      664.92     18.28 o 
  -3  -3   3    11772.36    11589.15    142.95 o 
  -2  -3   3     1252.18     1360.53     24.12 o 
  -1  -3   3      157.06      126.35      6.97 o 
   0  -3   3       60.39       59.93      8.38 o 
   1  -3   3     4437.37     4597.65     73.16 o 
   2  -3   3     3137.94     3341.51     38.66 o 
   3  -3   3    16260.54    16838.53    352.64 o 
   4  -3   3     2352.80     2394.81     48.52 o 
   5  -3   3     1409.62     1451.24     37.03 o 
   6  -3   3     2273.31     2198.23     50.93 o 
   7  -3   3     1966.66     2056.67     51.80 o 
   8  -3   3      139.27      165.33     17.70 o 
   9  -3   3      644.45      631.86     30.35 o 
  10  -3   3     1298.96     1271.61     46.04 o 
  11  -3   3       44.16       37.24     13.85 o 
  12  -3   3     2130.20     2090.32     66.38 o 
  13  -3   3      126.94      107.48     21.03 o 
  14  -3   3       43.95       13.07     24.66 o 
 -13  -2   3      150.65      190.90     34.71 o 
 -12  -2   3       65.15       43.35     12.28 o 
 -11  -2   3      718.05      789.25     29.98 o 
 -10  -2   3       71.68       64.40     15.23 o 
  -9  -2   3     7349.32     7261.40    107.65 o 
  -8  -2   3        6.92        1.59      5.76 o 
  -7  -2   3      505.65      517.05     17.57 o 
  -6  -2   3      365.13      319.80     13.38 o 
  -5  -2   3     2319.49     2257.40     40.84 o 
  -4  -2   3        3.10        5.99      3.96 o 
  -3  -2   3    15982.97    16131.38    166.95 o 
  -2  -2   3    15371.91    16066.83    164.04 o 
  -1  -2   3      490.05      523.69      9.96 o 
   0  -2   3    10135.63    11146.24    161.40 o 
   1  -2   3      953.88      960.94     16.56 o 
   2  -2   3        2.43       11.35      2.72 o 
   3  -2   3     9986.22    10381.53    224.39 o 
   4  -2   3     7399.66     7871.82    165.03 o 
   5  -2   3      156.35      143.17     12.49 o 
   6  -2   3     4832.70     4956.51     68.14 o 
   7  -2   3     2871.82     2959.86     47.18 o 
   8  -2   3        8.87       12.40      9.25 o 
   9  -2   3      523.80      490.75     26.65 o 
  10  -2   3     3312.05     3309.54     79.18 o 
  11  -2   3      258.25      285.13     26.66 o 
  12  -2   3      694.55      764.82     38.65 o 
  13  -2   3       16.86       16.84     14.03 o 
 -13  -1   3       90.83      126.60     17.92 o 
 -12  -1   3      354.78      316.53     28.74 o 
 -11  -1   3     1571.67     1581.41     52.54 o 
 -10  -1   3        0.45       10.95     10.82 o 
  -9  -1   3     3587.50     3452.19     53.44 o 
  -8  -1   3       10.37        5.09      5.84 o 
  -7  -1   3      312.95      239.90     13.32 o 
  -6  -1   3     1465.16     1441.46     26.71 o 
  -5  -1   3     7646.27     7836.06    103.10 o 
  -4  -1   3     2639.55     2944.94     45.51 o 
  -3  -1   3     3286.51     3307.48     40.82 o 
  -2  -1   3    28031.12    29783.40    342.88 o 
  -1  -1   3     4659.96     5096.56     47.40 o 
   0  -1   3     7553.50     3871.05     85.37 o 
   1  -1   3    11312.24    12714.25    145.46 o 
   2  -1   3     6367.39     6724.71     78.87 o 
   3  -1   3      142.68      177.73     15.59 o 
   4  -1   3    28041.80    29153.08    402.06 o 
   5  -1   3       15.04       23.22      6.44 o 
   6  -1   3      492.21      386.61     19.41 o 
   7  -1   3     1354.12     1318.10     38.16 o 
   8  -1   3     3154.42     3172.47     53.78 o 
   9  -1   3       28.20       26.56     10.40 o 
  10  -1   3     2632.36     2718.92     69.06 o 
  11  -1   3      287.48      265.69     24.94 o 
  12  -1   3      101.76       85.96     19.43 o 
  13  -1   3        6.17        7.47     12.90 o 
 -13   0   3      533.80      557.85     39.85 o 
 -12   0   3      140.21      136.84     21.66 o 
 -11   0   3     1162.50     1093.95     43.11 o 
 -10   0   3     1058.79      974.57     39.36 o 
  -9   0   3      291.51      288.67     15.50 o 
  -8   0   3      867.97      942.94     22.91 o 
  -7   0   3     3523.34     3755.85     51.67 o 
  -6   0   3       91.23       63.92      7.38 o 
  -5   0   3     2398.37     2538.06     35.68 o 
  -4   0   3     6140.46     6751.37     86.90 o 
  -3   0   3        1.01        0.23      3.46 o 
  -2   0   3    23947.91    25383.55    288.43 o 
  -1   0   3    14071.90    14823.42    206.28 o 
   0   0   3     1488.47     1676.58     19.77 o 
   1   0   3     4984.44     5483.39     82.63 o 
   2   0   3     3601.12     4288.34     54.29 o 
   3   0   3      339.80      402.75     21.58 o 
   4   0   3     5219.55     5031.12     81.00 o 
   5   0   3       12.57       16.46      5.56 o 
   6   0   3      150.59      139.92     13.51 o 
   7   0   3       30.64       14.24      7.33 o 
   8   0   3     4366.96     4329.48     85.15 o 
   9   0   3       37.95       45.11     11.59 o 
  10   0   3     2644.21     2618.04     66.87 o 
  11   0   3      304.56      292.99     26.19 o 
  12   0   3       68.42       54.80     17.97 o 
  13   0   3       99.28      101.91     19.55 o 
 -13   1   3      888.11      915.04     66.41 o 
 -12   1   3       86.44       75.07     18.51 o 
 -11   1   3      898.92      884.90     39.04 o 
 -10   1   3     3452.24     3441.40     81.24 o 
  -9   1   3      102.27       98.58     15.20 o 
  -8   1   3     1729.01     1660.73     30.42 o 
  -7   1   3     3651.13     3782.51     50.82 o 
  -6   1   3      259.33      251.62     11.19 o 
  -5   1   3      184.35      167.95     19.51 o 
  -4   1   3    16528.81    17998.13    180.14 o 
  -3   1   3      218.55      242.28     19.21 o 
  -2   1   3      228.88      339.07      9.44 o 
  -1   1   3      184.65      220.90      8.38 o 
   1   1   3     2061.65     2271.23     37.57 o 
   2   1   3     1882.09     2015.87     25.28 o 
   3   1   3      178.72      190.37      8.06 o 
   4   1   3     2397.38     2358.45     37.33 o 
   5   1   3      497.13      547.40     34.66 o 
   6   1   3     1502.17     1372.32     30.28 o 
   7   1   3      786.52      839.03     24.14 o 
   8   1   3     5785.42     5673.77    102.60 o 
   9   1   3      408.62      415.07     23.29 o 
  10   1   3     1262.22     1189.48     67.16 o 
  11   1   3      418.31      444.33     26.26 o 
  12   1   3      137.00      193.21     20.23 o 
 -14   2   3      275.06      279.28     31.55 o 
 -13   2   3      762.26      710.61     39.74 o 
 -12   2   3      136.47      138.81     22.80 o 
 -11   2   3      465.08      536.48     34.12 o 
 -10   2   3     3466.46     3344.49     80.47 o 
  -9   2   3      279.47      282.68     23.61 o 
  -8   2   3      952.34      889.89     20.56 o 
  -7   2   3     1198.76     1185.15     22.58 o 
  -6   2   3     1379.35     1378.22     23.84 o 
  -5   2   3      202.58      230.86     17.87 o 
  -4   2   3     6096.92     5995.50     66.21 o 
  -3   2   3      208.44      221.12     18.06 o 
  -2   2   3    16472.68    17698.67    244.72 o 
  -1   2   3     6500.68     6896.16     82.60 o 
   0   2   3    85297.84    90799.10   1338.54 o 
   1   2   3      437.95      462.62     15.01 o 
   2   2   3    17215.37    18123.88    205.56 o 
   3   2   3       33.48       38.97      4.00 o 
   4   2   3     1207.30     1120.96     19.71 o 
   5   2   3      430.91      376.42     30.57 o 
   6   2   3     8177.94     8150.23     95.12 o 
   7   2   3       65.70       70.36      8.47 o 
   8   2   3     3574.47     3554.62     54.27 o 
   9   2   3      587.48      559.85     22.31 o 
  10   2   3      122.73       53.08     32.69 o 
  11   2   3      461.78      509.01     32.71 o 
  12   2   3      768.68      853.83     62.15 o 
  13   2   3      116.01      180.67     44.26 o 
 -14   3   3        0.30        5.51     16.76 o 
 -13   3   3      139.77      144.65     22.99 o 
 -12   3   3      776.55      717.05     38.71 o 
 -11   3   3       19.05       10.32     12.01 o 
 -10   3   3     3527.76     3655.82     86.43 o 
  -9   3   3        2.54       -0.61      8.39 o 
  -8   3   3       75.12       75.77     14.32 o 
  -7   3   3      229.57      192.08     12.18 o 
  -6   3   3    10215.15    10324.59    129.38 o 
  -5   3   3      835.74      969.49     32.77 o 
  -4   3   3     2858.87     2662.57     49.09 o 
  -3   3   3      570.65      610.44     29.58 o 
  -2   3   3      108.81      108.81      7.40 o 
  -1   3   3     1041.52     1129.06     17.32 o 
   0   3   3    67868.55    71606.70    727.71 o 
   1   3   3     1884.22     2053.06     42.09 o 
   2   3   3     2347.26     2242.74     46.50 o 
   3   3   3     2803.86     2911.63     35.82 o 
   4   3   3      143.15      144.99      7.68 o 
   5   3   3     1233.87     1155.20     26.85 o 
   6   3   3     6041.22     5914.55     72.91 o 
   7   3   3      274.72      262.39     13.35 o 
   8   3   3       28.66       20.98      6.99 o 
   9   3   3      941.71      903.05     25.05 o 
  10   3   3       76.55       73.94     23.34 o 
  11   3   3      360.29      369.80     46.43 o 
  12   3   3      437.09      477.08     54.53 o 
 -13   4   3       19.91       34.88     16.43 o 
 -12   4   3     2241.05     2209.99     69.42 o 
 -11   4   3       25.94        1.44     10.97 o 
 -10   4   3     1904.44     1940.01     59.22 o 
  -9   4   3        6.18       -1.12      8.48 o 
  -8   4   3     1949.76     1979.69     54.50 o 
  -7   4   3      517.38      535.42     28.99 o 
  -6   4   3     8591.45     8845.70    113.44 o 
  -5   4   3      344.98      408.02     28.50 o 
  -4   4   3     2458.88     2534.27     51.46 o 
  -3   4   3     1957.88     2119.17     63.47 o 
  -2   4   3     2434.20     2150.09     68.09 o 
  -1   4   3      694.19      777.30     14.42 o 
   0   4   3    12254.45    12619.54    130.06 o 
   1   4   3      838.84      937.86     27.27 o 
   2   4   3     2322.82     2333.68     73.49 o 
   3   4   3     5487.34     5631.58    143.68 o 
   4   4   3     3026.37     3095.12     47.56 o 
   5   4   3     1429.56     1423.19     41.92 o 
   6   4   3      386.11      318.97     12.64 o 
   7   4   3     2496.18     2430.20     96.62 o 
   8   4   3        0.85       -8.87      8.87 o 
   9   4   3     1789.56     1742.94     57.89 o 
  10   4   3      357.26      390.98     45.02 o 
  11   4   3      242.33      295.51     43.16 o 
  12   4   3      194.46      181.90     37.16 o 
 -13   5   3        0.23      -10.98     10.98 o 
 -12   5   3     2247.97     2152.05     69.51 o 
 -11   5   3        0.25        1.49     11.84 o 
 -10   5   3      394.91      328.26     29.04 o 
  -9   5   3      242.19      188.13     20.63 o 
  -8   5   3     2414.43     2444.16     62.50 o 
  -7   5   3        0.40       -4.33      8.04 o 
  -6   5   3     6462.34     6422.93    106.71 o 
  -5   5   3     1041.23      975.29     27.39 o 
  -4   5   3      100.09      110.65     11.70 o 
  -3   5   3     7011.58     7130.26    165.50 o 
  -2   5   3     3118.66     2972.48     90.49 o 
  -1   5   3     1728.92     1886.77     27.17 o 
   0   5   3     2499.42     2333.42     37.62 o 
   1   5   3     8189.73     8734.64    145.50 o 
   2   5   3     3343.76     3356.39     99.76 o 
   3   5   3     6166.57     6485.40    167.65 o 
   4   5   3     1333.49     1382.02     26.73 o 
   5   5   3     1124.31     1122.51     39.16 o 
   6   5   3     1901.65     1787.61     52.19 o 
   7   5   3     7348.93     7288.94    204.56 o 
   8   5   3       87.71       77.33     16.31 o 
   9   5   3      903.59      881.44     41.37 o 
  10   5   3      173.50      160.20     31.63 o 
  11   5   3       47.78       80.21     20.42 o 
 -13   6   3        0.06      -12.20     12.87 o 
 -12   6   3      559.71      630.33     41.07 o 
 -11   6   3      378.42      399.11     32.60 o 
 -10   6   3      204.61      201.70     23.85 o 
  -9   6   3      695.30      805.67     36.62 o 
  -8   6   3     2087.79     2040.42     56.29 o 
  -7   6   3      298.54      222.14     17.38 o 
  -6   6   3     1437.96     1409.36     30.23 o 
  -5   6   3     2326.48     2317.59     71.18 o 
  -4   6   3      717.64      753.34     22.11 o 
  -3   6   3     2404.93     2507.85     42.87 o 
  -2   6   3     5481.54     5556.08     98.46 o 
  -1   6   3     2397.29     2506.10     34.60 o 
   0   6   3     3157.57     3223.04     50.25 o 
   1   6   3     8706.72     8682.51    148.99 o 
   2   6   3     1904.48     1968.16     74.14 o 
   3   6   3     2186.38     2153.16     81.04 o 
   4   6   3      582.55      551.19     27.24 o 
   5   6   3     3553.29     3812.96     85.20 o 
   6   6   3      111.16      124.03     17.83 o 
   7   6   3     5816.54     5641.56    174.87 o 
   8   6   3       72.59       62.93     38.64 o 
   9   6   3        0.82       27.73     13.49 o 
  10   6   3        5.56       16.67     18.22 o 
  11   6   3      428.15      450.57     53.42 o 
 -13   7   3      136.72      127.48     24.73 o 
 -12   7   3       65.53       97.82     20.50 o 
 -11   7   3     1543.23     1572.26     57.65 o 
 -10   7   3      727.64      678.95     35.81 o 
  -9   7   3       96.39       56.97     15.24 o 
  -8   7   3     1244.12     1080.22     39.90 o 
  -7   7   3     2401.98     2432.72     61.47 o 
  -6   7   3       50.58       50.82      8.67 o 
  -5   7   3     1890.53     1873.71     50.11 o 
  -4   7   3     2421.20     2388.16     44.71 o 
  -3   7   3      267.09      291.22     14.61 o 
  -2   7   3     3089.85     3233.89     67.10 o 
  -1   7   3     2597.71     2497.50     45.13 o 
   0   7   3       56.63       57.85     13.22 o 
   1   7   3     2730.62     2601.51     63.35 o 
   2   7   3      658.26      642.73     45.15 o 
   3   7   3      434.59      532.80     42.38 o 
   4   7   3       27.89        8.32      9.50 o 
   5   7   3     1858.75     2028.75     59.58 o 
   6   7   3       62.82       27.51     12.34 o 
   7   7   3     3104.29     2866.55    118.83 o 
   8   7   3        1.07      -18.02     37.81 o 
   9   7   3      616.66      703.12     39.78 o 
  10   7   3       85.61      101.57     29.30 o 
 -12   8   3      102.19       90.75     20.60 o 
 -11   8   3       62.93       42.69     16.62 o 
 -10   8   3     1465.82     1449.88     52.96 o 
  -9   8   3       16.70       15.21     13.54 o 
  -8   8   3      489.05      545.88     29.91 o 
  -7   8   3     6108.96     5975.67     95.59 o 
  -6   8   3       12.25        1.48      8.20 o 
  -5   8   3     3961.22     4285.74     86.44 o 
  -4   8   3      239.46      253.13     16.05 o 
  -3   8   3      259.03      293.56     30.15 o 
  -2   8   3     1038.38      992.62     33.57 o 
  -1   8   3     4954.14     4757.50    142.65 o 
   0   8   3        4.41      -11.21     11.81 o 
   1   8   3      799.05      797.49     34.38 o 
   2   8   3      315.53      306.26     35.46 o 
   3   8   3     2237.78     2226.01     89.98 o 
   4   8   3      766.80      757.55     36.31 o 
   5   8   3     2333.90     2292.60     67.74 o 
   6   8   3        8.05      -10.61     10.61 o 
   7   8   3      697.12      855.53     69.77 o 
   8   8   3      190.43       94.39     46.31 o 
   9   8   3      335.83      312.45     32.13 o 
 -12   9   3       58.28       51.80     18.12 o 
 -11   9   3       10.00       -4.20      7.16 o 
 -10   9   3      315.79      377.69     43.09 o 
  -9   9   3      978.35      924.93     41.43 o 
  -8   9   3      122.06      113.29     15.38 o 
  -7   9   3     4611.55     4641.92     81.21 o 
  -6   9   3       82.57       76.51     11.83 o 
  -5   9   3     1105.82     1238.63     41.00 o 
  -4   9   3       35.41       28.93      8.32 o 
  -3   9   3     2632.80     2665.57    100.01 o 
  -2   9   3      414.76      309.51     41.57 o 
  -1   9   3     4839.64     4815.93    148.75 o 
   0   9   3      412.44      421.75     27.84 o 
   1   9   3      289.82      365.13     28.58 o 
   2   9   3      539.51      505.05     32.34 o 
   3   9   3     4699.94     4399.03    145.77 o 
   4   9   3       49.41       40.07     15.38 o 
   5   9   3     2267.57     2343.62     72.39 o 
   6   9   3      407.64      409.70     34.97 o 
   7   9   3      243.12      263.19     52.97 o 
   8   9   3      278.42      275.97     56.56 o 
 -11  10   3        2.97       -2.50     13.50 o 
 -10  10   3       32.12       22.40     13.43 o 
  -9  10   3     2091.86     2093.69     54.29 o 
  -8  10   3        1.48       -9.43      9.43 o 
  -7  10   3     1570.88     1681.05     44.56 o 
  -6  10   3       21.35       18.69      9.50 o 
  -5  10   3     1388.30     1514.54     79.43 o 
  -4  10   3      210.66      199.62     33.17 o 
  -3  10   3     2816.60     2986.14    111.44 o 
  -2  10   3      323.60      271.90     40.16 o 
  -1  10   3     1817.30     1884.48     85.54 o 
   0  10   3     1218.72     1131.79     46.20 o 
   1  10   3      137.56      158.19     21.47 o 
   2  10   3      291.82      315.86     30.48 o 
   3  10   3     4028.25     3705.01    135.49 o 
   4  10   3       52.02       54.80     17.51 o 
   5  10   3      919.60     1008.56     49.00 o 
   6  10   3     1096.15      973.53     49.56 o 
   7  10   3      273.99      268.78     56.55 o 
 -10  11   3       22.12       46.70     56.95 o 
  -9  11   3     1589.11     1624.44     47.84 o 
  -8  11   3      173.45      147.99     21.85 o 
  -7  11   3      458.89      589.72     60.26 o 
  -6  11   3      380.68      289.76     42.74 o 
  -5  11   3     1694.44     1785.54     89.27 o 
  -4  11   3      124.25      127.09     30.55 o 
  -3  11   3     4092.59     4186.43    145.72 o 
  -2  11   3      339.45      304.19     45.91 o 
  -1  11   3      129.06      223.58     38.11 o 
   0  11   3      850.46      822.40     57.82 o 
   1  11   3      625.65      643.85     37.89 o 
   2  11   3      494.53      497.51     37.91 o 
   3  11   3     1814.83     1823.62     95.34 o 
   4  11   3      494.09      462.81     39.12 o 
   5  11   3      405.88      427.25     38.00 o 
  -9  12   3     1128.62     1098.72     78.97 o 
  -8  12   3      329.49      342.46     52.02 o 
  -7  12   3       39.78       41.90     26.72 o 
  -6  12   3      375.57      415.48     52.85 o 
  -5  12   3     1105.40     1218.28     77.81 o 
  -4  12   3        8.92        4.56     19.92 o 
  -3  12   3     1780.62     1911.71     94.94 o 
  -2  12   3      714.77      659.20     58.32 o 
  -1  12   3      364.11      305.52     43.19 o 
   0  12   3     1430.49     1409.09     78.88 o 
   1  12   3      303.41      308.24     47.02 o 
   2  12   3      801.12      755.14     46.81 o 
   3  12   3      223.01      209.67     46.91 o 
   4  12   3      581.62      554.72     44.65 o 
  -7  13   3      260.52      298.80     49.68 o 
  -6  13   3      269.09      267.99     45.01 o 
  -5  13   3      682.88      635.11     61.33 o 
  -4  13   3      155.24      142.93     35.22 o 
  -3  13   3      189.51      157.45     46.95 o 
  -2  13   3     1216.83     1146.91     77.50 o 
  -1  13   3       66.37       50.03     26.52 o 
   0  13   3      816.30      918.22     66.65 o 
   1  13   3      196.12      202.88     42.34 o 
   0 -14   4     1537.28     1445.79     78.90 o 
   1 -14   4        1.56      -17.34     17.34 o 
   2 -14   4      285.61      291.19     45.91 o 
   3 -14   4      883.82      858.38     68.88 o 
   4 -14   4        0.51        2.46     22.42 o 
   5 -14   4      463.94      524.42     58.73 o 
   6 -14   4     1582.60     1729.22     95.33 o 
  -3 -13   4      713.70      711.26     60.86 o 
  -2 -13   4      262.06      296.61     44.42 o 
  -1 -13   4      203.51      225.58     38.36 o 
   0 -13   4     3010.94     3010.61    115.40 o 
   1 -13   4      199.51      163.21     33.03 o 
   2 -13   4      768.72      786.17     60.48 o 
   3 -13   4      231.25      211.36     42.70 o 
   4 -13   4     1843.32     1816.29     88.31 o 
   5 -13   4      274.87      288.24     47.26 o 
   6 -13   4     1061.29     1083.24     72.83 o 
   7 -13   4      127.76      182.69     38.13 o 
   8 -13   4       69.38       97.64     33.93 o 
  -4 -12   4        4.50       -1.94     14.49 o 
  -3 -12   4      209.86      141.23     38.55 o 
  -2 -12   4     1070.20     1049.61     68.84 o 
  -1 -12   4        2.43       -0.24     17.55 o 
   0 -12   4     3290.26     3304.59    117.63 o 
   1 -12   4        1.07      -10.67     15.65 o 
   2 -12   4     1818.54     1917.42     86.67 o 
   3 -12   4       51.77       71.79     25.56 o 
   4 -12   4     3086.98     3039.37    115.93 o 
   5 -12   4      131.78      104.80     37.71 o 
   6 -12   4     1262.00     1194.28     50.41 o 
   7 -12   4      351.42      392.57     51.80 o 
   8 -12   4       17.36       13.06     12.04 o 
   9 -12   4       21.86        4.51     12.08 o 
  10 -12   4     1746.82     1741.35     64.49 o 
  -6 -11   4      735.02      774.85     79.46 o 
  -5 -11   4      305.13      281.07     30.71 o 
  -4 -11   4      253.54      288.68     28.81 o 
  -3 -11   4       52.89       -3.48     27.12 o 
  -2 -11   4     3060.19     3163.63    117.69 o 
  -1 -11   4        0.01       -7.12     15.58 o 
   0 -11   4     2687.78     2732.03    100.98 o 
   1 -11   4        1.28        3.99     16.41 o 
   2 -11   4     1953.18     2032.64     85.37 o 
   3 -11   4       18.37       22.60     12.09 o 
   4 -11   4     2749.55     2667.54     71.30 o 
   5 -11   4        9.96      -20.12     20.12 o 
   6 -11   4      560.63      620.12     35.82 o 
   7 -11   4     1164.00     1017.54     70.70 o 
   8 -11   4      247.77      284.61     23.58 o 
   9 -11   4        0.12      -11.40     11.40 o 
  10 -11   4     1944.79     2209.51    110.35 o 
  11 -11   4      363.07      370.67     35.71 o 
  -8 -10   4      753.20      741.46     81.06 o 
  -6 -10   4      333.64      308.22     29.51 o 
  -5 -10   4       78.79       57.31     21.63 o 
  -4 -10   4     1522.83     1542.31     52.79 o 
  -3 -10   4       77.16       37.55     29.19 o 
  -2 -10   4     2719.74     2822.93     73.79 o 
  -1 -10   4      297.82      308.91     36.95 o 
   0 -10   4      246.83      304.47     33.89 o 
   1 -10   4      541.56      549.94     27.53 o 
   2 -10   4     1420.38     1429.95     46.31 o 
   3 -10   4      934.37      950.30     37.71 o 
   4 -10   4     2668.23     2694.89     69.35 o 
   5 -10   4     1050.81     1033.66     44.00 o 
   6 -10   4      202.21      244.15     19.58 o 
   7 -10   4     1844.29     1585.39     83.50 o 
   8 -10   4     1265.92     1215.74     47.14 o 
   9 -10   4        0.09       -4.21      7.04 o 
  10 -10   4      938.80      906.31     44.12 o 
  11 -10   4     1514.58     1454.72     58.29 o 
  -9  -9   4        4.82        6.66     28.49 o 
  -8  -9   4      764.21      753.97     77.91 o 
  -7  -9   4      209.14      203.96     43.80 o 
  -6  -9   4      130.35      126.61     18.90 o 
  -5  -9   4       10.59       -3.74     16.88 o 
  -4  -9   4     2860.71     2787.04     70.60 o 
  -3  -9   4      694.47      766.71     49.07 o 
  -2  -9   4      982.16     1001.66     40.17 o 
  -1  -9   4      553.37      550.21     24.86 o 
   0  -9   4       38.79       36.72     12.26 o 
   1  -9   4     2011.64     1989.16     51.86 o 
   2  -9   4     5411.43     5566.89    107.53 o 
   3  -9   4      783.18      860.54     34.59 o 
   4  -9   4     1716.49     1621.98     49.21 o 
   5  -9   4     1862.82     1923.26     44.71 o 
   6  -9   4      871.87      847.71     35.41 o 
   7  -9   4      758.04      789.78     35.71 o 
   8  -9   4     1081.41     1007.87     41.59 o 
   9  -9   4     1168.05     1256.71     48.77 o 
  10  -9   4      312.61      354.93     31.18 o 
  11  -9   4     1632.96     1762.83     63.01 o 
  12  -9   4       10.04        6.90     14.26 o 
 -10  -8   4      968.00     1148.36     87.56 o 
  -9  -8   4        1.15      -13.49     23.07 o 
  -8  -8   4      787.74      911.61     43.14 o 
  -7  -8   4      875.57      739.66     59.13 o 
  -6  -8   4     1074.73     1068.42     40.90 o 
  -5  -8   4      682.09      741.03     34.38 o 
  -4  -8   4     3565.29     3405.98     76.89 o 
  -3  -8   4     2659.23     2475.59     88.66 o 
  -2  -8   4     3860.78     3817.35     81.82 o 
  -1  -8   4     1676.11     1627.48     35.42 o 
   0  -8   4     7203.96     7219.77    124.90 o 
   1  -8   4     1499.12     1572.79     43.21 o 
   2  -8   4     2935.74     2978.40     67.21 o 
   3  -8   4     1107.77     1111.56     36.92 o 
   4  -8   4      110.32       98.46     11.30 o 
   5  -8   4     2041.97     2115.88     54.21 o 
   6  -8   4     2317.91     2090.01     54.76 o 
   7  -8   4      449.50      460.42     28.51 o 
   8  -8   4      553.87      560.95     30.72 o 
   9  -8   4     2226.92     2104.09     63.32 o 
  10  -8   4        5.61       26.81     12.76 o 
  11  -8   4     1133.07     1111.35     49.15 o 
  12  -8   4       26.91       32.99     15.98 o 
  13  -8   4       62.87       98.59     30.49 o 
 -10  -7   4      689.12      866.41     74.50 o 
  -9  -7   4       26.44       78.61     31.46 o 
  -8  -7   4       22.92       38.28     12.30 o 
  -7  -7   4     2219.52     2185.32     93.11 o 
  -6  -7   4     2633.52     2652.18     65.22 o 
  -5  -7   4     1116.10     1146.40     39.09 o 
  -4  -7   4     1892.73     1855.08     49.15 o 
  -3  -7   4     4491.61     4271.23    122.00 o 
  -2  -7   4     1824.07     1753.56     65.89 o 
  -1  -7   4     1400.99     1189.67     35.47 o 
   0  -7   4     2563.57     2368.46     51.91 o 
   1  -7   4        4.12        4.09      6.59 o 
   2  -7   4      759.20      739.68     39.26 o 
   3  -7   4     4765.47     5101.00     96.59 o 
   4  -7   4       63.01       80.50     11.81 o 
   5  -7   4     4599.08     2672.32     78.49 o 
   6  -7   4      449.46      416.29     23.31 o 
   7  -7   4     2876.33     2844.27     68.73 o 
   8  -7   4       23.43       20.25     10.76 o 
   9  -7   4     3847.72     3856.85     89.79 o 
  10  -7   4      362.98      349.29     30.17 o 
  11  -7   4      764.00      781.52     41.22 o 
  12  -7   4       17.82       24.37     14.04 o 
  13  -7   4      678.66      762.92     73.63 o 
 -11  -6   4       68.87       62.78     30.69 o 
 -10  -6   4      427.31      551.77     63.69 o 
  -9  -6   4      989.15      912.57     33.48 o 
  -8  -6   4      479.35      490.32     24.63 o 
  -7  -6   4     1155.85     1168.39     64.92 o 
  -6  -6   4      608.85      596.04     26.81 o 
  -5  -6   4     1447.15     1491.76     42.61 o 
  -4  -6   4      979.32     1005.42     27.50 o 
  -3  -6   4     7316.37     7187.95    175.67 o 
  -2  -6   4      604.22      617.87     35.13 o 
  -1  -6   4     1922.47     1882.12     36.95 o 
   0  -6   4      993.90      976.15     23.60 o 
   1  -6   4     1882.00     1903.32     36.16 o 
   2  -6   4      318.12      334.48     24.43 o 
   3  -6   4    10256.80    10478.95    160.79 o 
   4  -6   4      139.17      171.15     13.78 o 
   5  -6   4     5737.38     5905.14    138.02 o 
   6  -6   4      150.09      164.90     16.64 o 
   7  -6   4     3013.74     2854.83     67.58 o 
   8  -6   4      103.73       93.36     14.99 o 
   9  -6   4     4932.58     4917.91    104.53 o 
  10  -6   4      131.70      114.67     19.24 o 
  11  -6   4      654.47      740.93     39.15 o 
  12  -6   4       12.96       29.88     14.86 o 
  13  -6   4     1028.19     1044.22     50.64 o 
 -11  -5   4      414.30      395.78     53.61 o 
 -10  -5   4      397.23      425.43     43.08 o 
  -9  -5   4     2268.94     2278.48     44.99 o 
  -8  -5   4     1090.08     1070.66     28.12 o 
  -7  -5   4      271.41      373.24     40.80 o 
  -6  -5   4       18.42       16.34      6.67 o 
  -5  -5   4     4820.42     4900.36     90.90 o 
  -4  -5   4       64.65       63.69      8.50 o 
  -3  -5   4    17918.62    19011.26    406.17 o 
  -2  -5   4      531.37      601.60     31.29 o 
  -1  -5   4      433.50      532.25     16.54 o 
   0  -5   4     2035.20     2062.18     44.56 o 
   1  -5   4    11093.65    11642.82    144.85 o 
   2  -5   4     1288.84     1443.63     51.34 o 
   3  -5   4    14068.79    15003.02    224.20 o 
   4  -5   4      532.31      599.00     16.39 o 
   5  -5   4      559.65      652.29     25.28 o 
   6  -5   4      210.10      259.88     19.31 o 
   7  -5   4     4818.05     4701.28     92.89 o 
   8  -5   4      129.98      105.59     15.77 o 
   9  -5   4     1334.48     1385.50     48.24 o 
  10  -5   4      681.30      649.07     33.93 o 
  11  -5   4        7.42       10.19     13.68 o 
  12  -5   4      193.52      172.06     24.00 o 
  13  -5   4      915.65      901.14     46.23 o 
 -11  -4   4     1056.67     1065.48     60.55 o 
 -10  -4   4      409.03      377.67     38.64 o 
  -9  -4   4     1393.92     1397.86     38.08 o 
  -8  -4   4      128.75      135.40     12.16 o 
  -7  -4   4     2726.83     2697.86     93.91 o 
  -6  -4   4       25.40       21.57      6.38 o 
  -5  -4   4     8082.31     8510.51    139.70 o 
  -4  -4   4       23.79       29.37      6.13 o 
  -3  -4   4     6930.14     7136.35     94.85 o 
  -2  -4   4      777.69      974.08     36.70 o 
  -1  -4   4     5667.76     5956.94     79.14 o 
   0  -4   4       10.38       15.72      7.68 o 
   1  -4   4    18465.22    18987.02    223.04 o 
   2  -4   4      141.26      182.15     10.96 o 
   3  -4   4     2228.47     2482.65     32.07 o 
   4  -4   4     1095.92     1153.90     21.31 o 
   5  -4   4     2185.14     2188.45     49.52 o 
   6  -4   4      954.55      992.57     32.66 o 
   7  -4   4     5669.38     5746.34    106.14 o 
   8  -4   4     1517.25     1560.41     47.12 o 
   9  -4   4       99.40      102.28     16.52 o 
  10  -4   4      736.62      762.06     36.06 o 
  11  -4   4      923.06      894.86     40.79 o 
  12  -4   4        5.74       13.52     13.34 o 
  13  -4   4      893.05      916.50     45.54 o 
 -12  -3   4       38.51       30.97     19.61 o 
 -11  -3   4     1396.19     1486.46     51.01 o 
 -10  -3   4       33.50       75.76     26.62 o 
  -9  -3   4       18.78       17.37     10.08 o 
  -8  -3   4       58.24       63.27      9.16 o 
  -7  -3   4     2316.19     2247.83     46.17 o 
  -6  -3   4        1.57        2.68      5.16 o 
  -5  -3   4     1457.49     1420.44     35.97 o 
  -4  -3   4     2531.71     2803.54     39.94 o 
  -3  -3   4     4687.50     4777.56     57.96 o 
  -2  -3   4     2029.75     2146.11     33.07 o 
  -1  -3   4    12916.03    13307.71    138.36 o 
   0  -3   4       48.21       34.06      6.00 o 
   1  -3   4     7201.61     7329.05     91.09 o 
   2  -3   4     7191.66     7611.81     79.81 o 
   3  -3   4      889.26      943.19     38.79 o 
   4  -3   4     5366.46     5876.10     96.62 o 
   5  -3   4     4616.31     4550.76     81.76 o 
   6  -3   4       51.73       37.49      9.04 o 
   7  -3   4     4384.97     4556.63     88.35 o 
   8  -3   4     1133.53     1180.20     39.36 o 
   9  -3   4       19.37       20.50     11.18 o 
  10  -3   4     2837.30     2882.34     73.53 o 
  11  -3   4     1008.63     1055.01     43.89 o 
  12  -3   4      322.22      304.63     29.08 o 
  13  -3   4      349.45      384.25     34.20 o 
 -13  -2   4     1526.52     1978.24     94.54 o 
 -12  -2   4       16.61        1.82     12.25 o 
 -11  -2   4      996.31      997.66     33.70 o 
 -10  -2   4      318.13      290.27     20.60 o 
  -9  -2   4        4.91        7.74      8.84 o 
  -8  -2   4      305.38      330.39     15.62 o 
  -7  -2   4     7090.06     6864.65    179.97 o 
  -6  -2   4      142.19      141.13     11.99 o 
  -5  -2   4     1147.55     1105.13     34.06 o 
  -4  -2   4     1173.61     1205.08     21.68 o 
  -3  -2   4      385.57      432.38     11.07 o 
  -2  -2   4     4189.16     4223.14     48.55 o 
  -1  -2   4    14693.38    15663.13    161.06 o 
   1  -2   4     6529.95     6950.03     84.47 o 
   2  -2   4     5395.19     5857.00     61.56 o 
   3  -2   4     8842.25     9643.69    210.48 o 
   4  -2   4     4724.92     5272.71     66.94 o 
   5  -2   4     6451.85     6555.00    107.60 o 
   6  -2   4      650.70      570.78     23.31 o 
   7  -2   4      326.16      347.05     13.74 o 
   8  -2   4      957.91      939.45     34.08 o 
   9  -2   4        1.54       -5.81      8.54 o 
  10  -2   4      762.45      743.55     35.47 o 
  11  -2   4      606.17      582.03     32.44 o 
  12  -2   4      599.01      593.84     34.89 o 
  13  -2   4        0.12       11.74     12.25 o 
 -13  -1   4     1855.48     1572.92     84.73 o 
 -12  -1   4       34.14       39.50     14.79 o 
 -11  -1   4      701.95      762.32     36.47 o 
 -10  -1   4      239.79      227.73     22.44 o 
  -9  -1   4     1146.81     1082.44     27.42 o 
  -8  -1   4      293.99      283.93     15.00 o 
  -7  -1   4     8161.74     7869.08     93.41 o 
  -6  -1   4     1539.58     1622.27     33.75 o 
  -5  -1   4      780.85      877.22     22.53 o 
  -4  -1   4     6613.81     7290.79     95.23 o 
  -3  -1   4     5260.47     5747.01     92.86 o 
  -2  -1   4     5674.10     5920.65     92.49 o 
  -1  -1   4     5788.50     5849.00     88.92 o 
   1  -1   4     1571.67     1763.25     30.28 o 
   2  -1   4    33026.92    34613.38    393.76 o 
   3  -1   4     4049.98     4277.40    102.06 o 
   4  -1   4      278.97      264.93     13.48 o 
   5  -1   4      974.85      949.56     27.41 o 
   6  -1   4     6178.60     6168.26    104.60 o 
   7  -1   4      272.93      304.97     19.64 o 
   8  -1   4     2658.14     2573.76     60.69 o 
   9  -1   4      977.86      978.71     36.36 o 
  10  -1   4      114.57      124.70     19.12 o 
  11  -1   4       52.62       60.98     15.39 o 
  12  -1   4     1842.50     1862.14     60.46 o 
  13  -1   4        1.07      -11.51     11.51 o 
 -13   0   4      748.25      864.15     66.89 o 
 -12   0   4        0.89       -2.92     11.81 o 
 -11   0   4       13.94        6.00     11.64 o 
 -10   0   4       61.46       45.83     13.79 o 
  -9   0   4     1257.42     1123.89     26.80 o 
  -8   0   4       76.26      106.20      9.90 o 
  -7   0   4     7353.44     7282.38     86.52 o 
  -6   0   4     2814.46     2785.25     40.55 o 
  -5   0   4      433.84      439.39     15.01 o 
  -4   0   4     2170.51     2209.86     36.12 o 
  -3   0   4     3389.78     3372.34     47.52 o 
  -2   0   4     5529.30     5796.24     88.41 o 
  -1   0   4      179.98      171.24      6.28 o 
   0   0   4    10718.58    11865.28    120.81 o 
   1   0   4      986.90      994.74     30.05 o 
   2   0   4    13033.45    13869.94    192.04 o 
   3   0   4     1530.57     1573.76     45.74 o 
   4   0   4      367.04      352.73     12.54 o 
   5   0   4      775.85      762.00     23.63 o 
   6   0   4    17477.25    17781.30    258.39 o 
   7   0   4       39.71       37.79      9.18 o 
   8   0   4     3504.03     3559.76     74.38 o 
   9   0   4       12.02       12.65      9.07 o 
  10   0   4     1223.96     1364.43     46.52 o 
  11   0   4       34.71       43.86     13.64 o 
  12   0   4     2365.39     2452.38     69.75 o 
  13   0   4       15.32       19.48     14.39 o 
 -13   1   4      311.28      354.67     49.22 o 
 -12   1   4      689.79      616.82     35.99 o 
 -11   1   4      552.42      518.10     32.73 o 
 -10   1   4      273.79      308.54     26.74 o 
  -9   1   4      842.05      851.59     34.93 o 
  -8   1   4      538.52      556.96     17.61 o 
  -7   1   4      249.65      220.29     11.85 o 
  -6   1   4     3740.21     3723.39     49.04 o 
  -5   1   4     1063.71      993.02     39.14 o 
  -4   1   4     1224.60     1178.80     22.76 o 
  -3   1   4     2455.39     2543.18     69.11 o 
  -2   1   4      335.18      366.30     10.32 o 
  -1   1   4       10.95       11.32      3.33 o 
   0   1   4     5681.93     5667.86     87.23 o 
   1   1   4      486.81      493.53     10.80 o 
   2   1   4     6180.09     6901.40    134.55 o 
   3   1   4        1.74        8.71      2.83 o 
   4   1   4     8033.73     8110.50    102.13 o 
   5   1   4      970.03     1064.30     49.11 o 
   6   1   4     9319.01     9443.75    123.26 o 
   7   1   4        2.59       -3.84      5.72 o 
   8   1   4      744.77      779.88     30.38 o 
   9   1   4      323.72      288.42     22.04 o 
  10   1   4     3851.81     3904.56    126.51 o 
  11   1   4       11.10        6.95      9.13 o 
  12   1   4     1484.47     1564.32     57.80 o 
 -13   2   4       67.29       57.39     18.57 o 
 -12   2   4     1408.18     1328.45     52.67 o 
 -11   2   4      970.08      973.14     42.16 o 
 -10   2   4        4.39        2.46     12.19 o 
  -9   2   4      571.41      590.64     29.67 o 
  -8   2   4     1779.21     1655.06     30.01 o 
  -7   2   4      662.96      689.80     17.48 o 
  -6   2   4    13152.35    13619.61    143.43 o 
  -5   2   4     1330.24     1259.58     29.59 o 
  -4   2   4      319.43      338.24     10.13 o 
  -3   2   4     1079.45     1089.34     39.74 o 
  -2   2   4       61.37       63.18      9.55 o 
  -1   2   4     1971.34     2032.59     37.18 o 
   0   2   4    22719.50    24689.30    357.46 o 
   1   2   4     3932.26     4308.48     46.01 o 
   2   2   4     5528.21     6003.68    115.88 o 
   3   2   4       80.06       77.84      5.20 o 
   4   2   4     4487.75     4339.23     52.73 o 
   5   2   4      124.43      144.99     13.57 o 
   6   2   4     6343.61     6399.68     78.08 o 
   7   2   4      846.61      859.75     21.71 o 
   8   2   4     1839.47     1846.07     35.85 o 
   9   2   4      434.96      452.01     20.91 o 
  10   2   4     1705.96     1758.25     76.62 o 
  11   2   4       79.84       72.66     25.62 o 
  12   2   4       31.14       10.28     21.90 o 
 -13   3   4       10.53       25.19     14.74 o 
 -12   3   4      662.06      682.21     38.12 o 
 -11   3   4      647.29      667.65     35.60 o 
 -10   3   4      136.88      140.11     20.52 o 
  -9   3   4      136.03      135.60     17.50 o 
  -8   3   4     7080.42     6954.67    126.66 o 
  -7   3   4      159.32      159.66     21.71 o 
  -6   3   4     3810.91     3742.11     57.39 o 
  -5   3   4      668.50      750.05     23.43 o 
  -4   3   4     4739.48     4945.05     82.03 o 
  -3   3   4       81.26       92.30     15.60 o 
  -2   3   4     7959.89     7852.46    180.29 o 
  -1   3   4     2378.34     2529.03     31.71 o 
   0   3   4     6851.72     7137.39     88.18 o 
   1   3   4     2324.99     2364.40     47.70 o 
   2   3   4     7259.13     7708.79    125.72 o 
   3   3   4      712.73      708.12     12.79 o 
   4   3   4     5243.20     4916.51     58.09 o 
   5   3   4     3187.54     3246.09     53.44 o 
   6   3   4       64.11       80.09      7.99 o 
   7   3   4     2098.78     2138.44     36.55 o 
   8   3   4      113.83      130.35     11.21 o 
   9   3   4       56.86       65.40     15.56 o 
  10   3   4      929.92     1024.57     62.98 o 
  11   3   4      708.89      756.04     56.55 o 
  12   3   4       15.42       11.08     20.77 o 
 -13   4   4       33.18       21.88     14.96 o 
 -12   4   4      114.85      111.44     21.72 o 
 -11   4   4       29.39       10.09     12.04 o 
 -10   4   4     1917.44     1783.70     57.49 o 
  -9   4   4       75.18       94.84     16.35 o 
  -8   4   4     4916.33     4966.62     99.66 o 
  -7   4   4       25.86       17.80     18.67 o 
  -6   4   4      325.91      324.17     15.53 o 
  -5   4   4      157.40      164.46     13.07 o 
  -4   4   4     8330.11     8217.85    103.32 o 
  -3   4   4      427.57      430.38     25.70 o 
  -2   4   4    17199.34    17215.07    372.07 o 
  -1   4   4      169.06      182.94      7.24 o 
   0   4   4      153.07      191.20      6.78 o 
   1   4   4      611.49      634.37     22.47 o 
   2   4   4     5330.24     4883.44    127.55 o 
   3   4   4      273.66      308.70     27.63 o 
   4   4   4     1175.46     1130.03     23.44 o 
   5   4   4     1177.18     1154.61     38.10 o 
   6   4   4        3.56       -4.34      4.34 o 
   7   4   4     3171.41     3231.01    115.95 o 
   8   4   4     1276.57     1224.72     45.77 o 
   9   4   4       48.32       49.48     14.86 o 
  10   4   4      315.77      315.01     41.18 o 
  11   4   4     1426.65     1492.05     81.32 o 
  12   4   4       43.93       49.67     25.60 o 
 -13   5   4        0.37       21.61     14.94 o 
 -12   5   4      106.39      124.68     22.09 o 
 -11   5   4       11.79       -9.85     10.31 o 
 -10   5   4     3280.09     3133.17     80.06 o 
  -9   5   4       17.24        6.35     10.88 o 
  -8   5   4     1085.07     1071.56     39.93 o 
  -7   5   4      924.76      935.91     39.42 o 
  -6   5   4     1153.94     1152.63     26.91 o 
  -5   5   4     2991.44     3066.29     57.89 o 
  -4   5   4     8452.87     8169.87    108.42 o 
  -3   5   4      452.95      494.46     28.82 o 
  -2   5   4     3882.82     3835.32    107.73 o 
  -1   5   4      628.66      643.13     13.53 o 
   0   5   4        4.53       16.12      4.86 o 
   1   5   4      725.97      727.76     26.85 o 
   2   5   4     8453.41     9037.19    218.02 o 
   3   5   4     2915.20     3011.21     97.15 o 
   4   5   4     1079.08      981.49     34.65 o 
   5   5   4     3493.34     3360.70     76.56 o 
   6   5   4      836.47      802.72     34.59 o 
   7   5   4     1321.06     1434.84     76.72 o 
   8   5   4      361.73      298.71     26.56 o 
   9   5   4      649.06      670.50     37.18 o 
  10   5   4      105.93      167.19     33.34 o 
  11   5   4     1026.31      991.75     49.25 o 
 -13   6   4       45.61       60.59     19.26 o 
 -12   6   4      777.51      773.41     42.08 o 
 -11   6   4      351.27      376.99     31.92 o 
 -10   6   4     1037.42     1060.75     44.01 o 
  -9   6   4      627.21      629.61     32.30 o 
  -8   6   4      207.52      218.01     21.73 o 
  -7   6   4     1670.92     1596.40     46.96 o 
  -6   6   4     2344.06     2397.99     43.14 o 
  -5   6   4      836.96      750.72     30.40 o 
  -4   6   4     3070.47     3072.84     51.69 o 
  -3   6   4     2568.72     2586.39     76.24 o 
  -2   6   4     5169.45     5438.02     95.37 o 
  -1   6   4     6645.26     6811.07     77.49 o 
   0   6   4      639.69      582.53     14.94 o 
   1   6   4      395.23      387.68     21.43 o 
   2   6   4     1402.51     1481.04     64.48 o 
   3   6   4     8847.81     8993.37    224.52 o 
   4   6   4      206.33      244.55     21.28 o 
   5   6   4     1774.25     1751.09     52.94 o 
   6   6   4      390.05      368.23     28.34 o 
   7   6   4       49.06      111.07     39.56 o 
   8   6   4      208.58      162.87     46.43 o 
   9   6   4     1967.29     1906.98     65.06 o 
  10   6   4       42.35       85.55     50.00 o 
 -13   7   4      176.41      195.10     27.67 o 
 -12   7   4      271.02      235.79     28.25 o 
 -11   7   4        0.10       -1.43     11.99 o 
 -10   7   4      975.06      954.24     42.68 o 
  -9   7   4      593.73      528.61     45.56 o 
  -8   7   4       86.06       90.67     15.98 o 
  -7   7   4     1278.22     1232.62     41.09 o 
  -6   7   4     2165.71     2095.01     36.81 o 
  -5   7   4     2577.31     2518.09     59.75 o 
  -4   7   4     1732.55     1754.95     36.69 o 
  -3   7   4     7554.00     7710.88    103.74 o 
  -2   7   4     1228.01     1278.60     36.24 o 
  -1   7   4     3209.94     3170.31     53.09 o 
   0   7   4     1305.98     1274.82     41.53 o 
   1   7   4      372.27      386.27     23.39 o 
   2   7   4      312.12      332.32     36.72 o 
   3   7   4     5769.64     5869.81    167.50 o 
   4   7   4      141.11      116.47     16.58 o 
   5   7   4     3518.60     3393.35     82.79 o 
   6   7   4        1.57       -8.55      8.55 o 
   7   7   4     1002.98     1078.79     73.92 o 
   8   7   4      107.65       37.72     42.27 o 
   9   7   4     1719.22     1668.73     62.60 o 
  10   7   4       66.45       32.43     51.45 o 
 -12   8   4      651.53      641.79     41.51 o 
 -11   8   4      382.93      372.69     32.93 o 
 -10   8   4      111.89       87.48     28.25 o 
  -9   8   4      622.91      527.33     31.58 o 
  -8   8   4      267.72      250.97     23.71 o 
  -7   8   4     1693.14     1619.09     41.44 o 
  -6   8   4      795.06      834.56     27.62 o 
  -5   8   4     1935.30     1999.44     53.17 o 
  -4   8   4      330.06      340.40     16.85 o 
  -3   8   4     5256.51     5273.99    133.52 o 
  -2   8   4      495.54      515.50     43.40 o 
  -1   8   4      821.03      808.96     35.20 o 
   0   8   4      308.79      278.84     22.19 o 
   1   8   4     1654.29     1630.30     51.20 o 
   2   8   4      462.60      441.01     41.43 o 
   3   8   4     5081.24     5079.48    157.55 o 
   4   8   4        0.11        2.94     10.11 o 
   5   8   4     1652.41     1695.33     57.52 o 
   6   8   4       19.14        7.22     11.97 o 
   7   8   4     2087.02     2300.39    111.69 o 
   8   8   4       26.58      -41.75     41.75 o 
   9   8   4     1568.16     1523.33     61.70 o 
 -12   9   4      769.80      782.36     43.14 o 
 -11   9   4     1494.63      956.91     60.76 o 
 -10   9   4      146.13      116.53     37.07 o 
  -9   9   4     1657.84     1668.65     47.16 o 
  -8   9   4      350.54      361.75     23.88 o 
  -7   9   4       68.83       82.03     13.70 o 
  -6   9   4       42.33       48.64     10.75 o 
  -5   9   4     3817.66     4058.22     85.03 o 
  -4   9   4       62.65       60.52     12.03 o 
  -3   9   4     2422.27     2329.22     93.27 o 
  -2   9   4      444.96      497.91     46.19 o 
  -1   9   4      462.72      528.52     44.31 o 
   0   9   4      216.74      208.95     21.37 o 
   1   9   4     2974.13     2679.33     71.98 o 
   2   9   4      102.84       75.25     20.53 o 
   3   9   4     1590.95     1612.28     83.85 o 
   4   9   4      113.67       82.65     18.12 o 
   5   9   4      781.57      890.02     45.25 o 
   6   9   4       80.73       81.47     19.42 o 
   7   9   4     1516.50     1576.46     98.27 o 
   8   9   4       65.11       57.28     49.42 o 
 -11  10   4      925.47      980.10     40.01 o 
 -10  10   4       74.31       44.57     32.71 o 
  -9  10   4      747.77      695.40     31.62 o 
  -8  10   4       70.04       65.60     13.78 o 
  -7  10   4      908.75      891.48     32.04 o 
  -6  10   4       51.00       38.61     13.17 o 
  -5  10   4     2775.53     3013.73    117.28 o 
  -4  10   4      331.14      322.72     41.20 o 
  -3  10   4     1183.93     1331.97     73.61 o 
  -2  10   4       99.15      107.79     33.04 o 
  -1  10   4     1041.68     1015.77     63.35 o 
   0  10   4        0.54        6.02     16.79 o 
   1  10   4     3544.77     3482.22     88.87 o 
   2  10   4      401.88      373.75     33.61 o 
   3  10   4      425.61      427.79     51.43 o 
   4  10   4      866.09      849.36     43.96 o 
   5  10   4     1157.95     1172.83     53.75 o 
   6  10   4       31.50       68.02     19.66 o 
   7  10   4      193.55      215.00     30.46 o 
 -10  11   4        1.84      -10.66     10.66 o 
  -9  11   4        0.07        4.83     14.98 o 
  -8  11   4        4.66      -18.80     18.80 o 
  -7  11   4     1344.71     1305.64     78.26 o 
  -6  11   4        0.97        9.36     21.64 o 
  -5  11   4     1063.43     1118.16     72.12 o 
  -4  11   4       80.51       71.42     25.67 o 
  -3  11   4      255.15      365.33     47.95 o 
  -2  11   4      597.67      448.26     50.58 o 
  -1  11   4     2936.85     2948.49    116.88 o 
   0  11   4       16.46      -10.03     21.70 o 
   1  11   4      762.97      719.28     40.18 o 
   2  11   4      519.91      490.58     36.89 o 
   3  11   4      236.20      247.96     44.00 o 
   4  11   4      419.13      420.20     38.47 o 
   5  11   4     1048.63     1061.78     55.01 o 
  -8  12   4       55.46       74.56     32.75 o 
  -7  12   4     1169.56     1147.21     75.96 o 
  -6  12   4       61.99       64.38     29.13 o 
  -5  12   4      955.01     1045.65     73.08 o 
  -4  12   4      344.58      350.02     47.57 o 
  -3  12   4      360.93      360.13     49.52 o 
  -2  12   4      416.04      429.73     49.80 o 
  -1  12   4      753.24      758.21     60.15 o 
   0  12   4       86.35      105.50     30.54 o 
   1  12   4       52.63       46.63     28.06 o 
   2  12   4     1376.44     1449.85     63.89 o 
   3  12   4      637.23      558.74     61.72 o 
   4  12   4      164.98      184.18     42.27 o 
  -6  13   4      263.61      208.28     42.44 o 
  -5  13   4      625.00      733.74     65.82 o 
  -4  13   4      458.24      377.14     51.44 o 
  -3  13   4      684.88      702.20     65.63 o 
  -2  13   4      887.43     1021.96     74.02 o 
  -1  13   4      234.87      188.98     39.48 o 
   0  13   4     1723.72     1786.93     94.53 o 
   1  13   4       49.86       98.36     33.38 o 
  -1 -14   5      359.05      370.38     36.53 o 
   0 -14   5      118.92      171.13     35.54 o 
   1 -14   5      891.35      902.86     62.79 o 
   2 -14   5      507.95      605.52     57.91 o 
   3 -14   5       24.18       61.33     42.71 o 
   4 -14   5     1238.05     1311.52     77.79 o 
   5 -14   5      344.43      458.49     56.21 o 
   6 -14   5      100.60       97.98     33.39 o 
  -3 -13   5        1.05       22.20     30.79 o 
  -2 -13   5      650.54      598.14     55.66 o 
  -1 -13   5      638.94      719.25     55.94 o 
   0 -13   5       51.71       75.29     28.78 o 
   1 -13   5      761.56      746.11     55.29 o 
   2 -13   5     1853.81     1948.42     91.58 o 
   3 -13   5       74.64      119.88     37.92 o 
   4 -13   5     1204.99     1326.39     74.70 o 
   5 -13   5      256.62      248.87     44.99 o 
   6 -13   5      303.20      396.93     51.80 o 
   7 -13   5       80.57       55.98     27.03 o 
   8 -13   5      629.22      590.10     44.88 o 
  -4 -12   5      894.20      902.02     73.66 o 
  -3 -12   5      107.23       93.91     36.87 o 
  -2 -12   5     1787.12     2102.87     95.02 o 
  -1 -12   5      360.25      388.45     44.28 o 
   0 -12   5     1461.43     1441.17     71.68 o 
   1 -12   5      162.75      242.52     36.63 o 
   2 -12   5     2002.25     2050.92     90.85 o 
   3 -12   5        8.39      -16.96     16.96 o 
   4 -12   5      728.92      706.24     53.53 o 
   5 -12   5       45.62       35.34     22.79 o 
   6 -12   5     1614.45     1630.80     59.46 o 
   7 -12   5      126.94       66.79     39.29 o 
   8 -12   5      860.47      788.00     44.67 o 
   9 -12   5       15.27       -2.17     11.71 o 
  10 -12   5      371.80      400.77     35.22 o 
  -6 -11   5      385.95      494.70     67.18 o 
  -4 -11   5     1824.63     1816.85     59.58 o 
  -3 -11   5      313.53      301.64     40.47 o 
  -2 -11   5     1203.16     1167.35     65.37 o 
  -1 -11   5      437.00      411.60     44.13 o 
   0 -11   5     3851.58     3647.03    120.19 o 
   1 -11   5       35.82       56.27     21.61 o 
   2 -11   5     2338.75     2512.70     97.74 o 
   3 -11   5        3.26       -7.31     10.74 o 
   4 -11   5       59.71       87.25     17.30 o 
   5 -11   5      435.63      420.74     32.78 o 
   6 -11   5     2391.57     2375.33     71.02 o 
   7 -11   5       94.10       49.80     40.20 o 
   8 -11   5     1817.12     1742.27     58.80 o 
   9 -11   5      151.80      161.70     23.29 o 
  10 -11   5      709.81      747.88     57.55 o 
  11 -11   5      133.14      161.18     26.18 o 
  -8 -10   5      103.39      145.49     45.28 o 
  -6 -10   5     1507.13     1671.19     99.19 o 
  -5 -10   5       27.58        2.28     19.26 o 
  -4 -10   5     1200.77     1306.09     47.00 o 
  -3 -10   5        3.56      -25.12     25.12 o 
  -2 -10   5     1504.95     1583.90     72.55 o 
  -1 -10   5        1.20       14.70     15.41 o 
   0 -10   5     5220.30     5380.87    152.42 o 
   1 -10   5      659.84      619.66     29.12 o 
   2 -10   5     2611.30     2632.80     66.10 o 
   3 -10   5      590.93      567.73     29.34 o 
   4 -10   5      561.74      514.26     28.61 o 
   5 -10   5       96.12       73.22     21.46 o 
   6 -10   5     4386.84     4444.99     79.50 o 
   7 -10   5        9.32       18.07     15.08 o 
   8 -10   5      388.18      318.34     26.82 o 
   9 -10   5      273.45      286.04     27.90 o 
  10 -10   5      418.62      443.90     36.63 o 
  11 -10   5       96.53       96.82     22.13 o 
  -9  -9   5       61.92       77.89     36.43 o 
  -8  -9   5      624.93      628.72     71.15 o 
  -6  -9   5     2775.87     2946.73     65.26 o 
  -5  -9   5      669.87      651.31     34.76 o 
  -4  -9   5      298.65      312.66     25.31 o 
  -3  -9   5      352.65      294.93     33.91 o 
  -2  -9   5     2369.55     2344.95     62.08 o 
  -1  -9   5       82.89       90.50     13.56 o 
   0  -9   5    10206.52    10166.51    169.22 o 
   1  -9   5      187.00      198.82     18.85 o 
   2  -9   5     1954.02     1849.59     51.29 o 
   3  -9   5     1628.04     1634.01     48.59 o 
   4  -9   5     1056.50      986.44     30.17 o 
   5  -9   5     1650.57     1661.06     47.99 o 
   6  -9   5     3301.90     3343.61     77.25 o 
   8  -9   5        7.96       29.01     12.58 o 
   9  -9   5     1681.73     1627.11     55.92 o 
  10  -9   5      598.17      604.49     37.98 o 
  11  -9   5       27.47       66.46     18.71 o 
  12  -9   5      159.58      168.59     25.27 o 
 -10  -8   5       66.64      101.21     40.80 o 
  -9  -8   5        0.05        6.72     27.05 o 
  -8  -8   5     1021.64     1230.37     84.55 o 
  -7  -8   5       28.56       28.12     16.62 o 
  -6  -8   5     3208.70     3273.83     66.64 o 
  -5  -8   5      153.01      158.18     21.08 o 
  -4  -8   5      308.95      295.86     22.64 o 
  -3  -8   5     1336.47     1157.87     55.67 o 
  -2  -8   5     3263.76     3159.53     70.73 o 
  -1  -8   5      132.35      141.42     14.27 o 
   0  -8   5     2057.61     2049.18     49.46 o 
   1  -8   5     1535.48     1467.08     41.65 o 
   2  -8   5     3899.20     3744.69    107.70 o 
   3  -8   5      854.14      908.54     34.01 o 
   4  -8   5     2351.94     2238.50     54.14 o 
   5  -8   5     1334.37     1413.29     42.79 o 
   6  -8   5     1793.00     1680.86     75.25 o 
   7  -8   5     2663.31     2774.97     69.49 o 
   8  -8   5      736.37      727.96     34.27 o 
   9  -8   5      134.24      182.03     22.26 o 
  10  -8   5      479.54      432.71     33.54 o 
  11  -8   5      517.99      514.91     38.84 o 
  12  -8   5       19.09       23.52     14.93 o 
 -10  -7   5      211.28      294.86     52.92 o 
  -9  -7   5        7.35       18.68     26.39 o 
  -8  -7   5     2013.83     2186.07     53.14 o 
  -7  -7   5      748.92      615.55     51.89 o 
  -6  -7   5      840.57      840.55     29.20 o 
  -5  -7   5     2685.12     2685.74     63.70 o 
  -4  -7   5     2483.35     2486.89     50.08 o 
  -3  -7   5     1467.07     1497.28     60.87 o 
  -2  -7   5     5794.63     5290.90     97.84 o 
  -1  -7   5     1574.40     1506.89     43.05 o 
   0  -7   5      144.59      191.89     12.33 o 
   1  -7   5     3862.46     3997.01     63.88 o 
   2  -7   5     6038.32     6033.62    151.98 o 
   3  -7   5      185.13      223.68     17.77 o 
   4  -7   5     1815.52     1747.64     35.34 o 
   5  -7   5     3174.04     1532.55     56.70 o 
   6  -7   5      280.97      259.84     20.98 o 
   7  -7   5     5328.59     5582.58    109.11 o 
   8  -7   5      199.67      187.34     20.34 o 
   9  -7   5      268.84      263.03     25.84 o 
  10  -7   5      351.65      293.45     26.86 o 
  11  -7   5     1170.94     1186.32     50.03 o 
  12  -7   5        4.83      -10.48     10.48 o 
  13  -7   5     1219.77     1067.36     83.16 o 
 -11  -6   5        1.32       29.11     27.47 o 
 -10  -6   5      624.80      615.71     65.64 o 
  -9  -6   5        4.00       18.44     23.90 o 
  -8  -6   5     1963.61     1893.66     46.96 o 
  -7  -6   5     2486.30     2247.72     88.01 o 
  -6  -6   5      395.17      344.46     17.76 o 
  -5  -6   5     2029.99     2084.39     51.34 o 
  -4  -6   5     1328.45     1274.07     30.89 o 
  -3  -6   5      158.84      192.84     24.16 o 
  -2  -6   5     6924.64     6755.93    163.62 o 
  -1  -6   5     5922.65     5765.22     82.81 o 
   0  -6   5      311.51      332.88     18.85 o 
   1  -6   5     3491.43     3306.77     53.13 o 
   2  -6   5     2273.97     2411.61     75.36 o 
   3  -6   5      173.53      157.22     18.90 o 
   4  -6   5     2350.86     2382.07     41.23 o 
   5  -6   5     5079.67     5029.44     83.38 o 
   6  -6   5       97.27      102.29     13.56 o 
   7  -6   5     6773.25     6882.16    125.36 o 
   8  -6   5       84.86       73.84     14.40 o 
   9  -6   5       82.64      100.00     18.07 o 
  10  -6   5       18.59       16.65     12.16 o 
  11  -6   5     1237.69     1332.46     52.38 o 
  12  -6   5        0.05       -4.36     11.70 o 
  13  -6   5     1475.15     1461.26     92.84 o 
 -11  -5   5      133.62      145.59     36.83 o 
 -10  -5   5     1195.30     1193.27     76.83 o 
  -9  -5   5       89.82       97.27     13.56 o 
  -8  -5   5      341.45      351.01     20.62 o 
  -7  -5   5     4061.13     4159.64     95.08 o 
  -6  -5   5      941.16      937.51     24.58 o 
  -5  -5   5     2808.87     2926.16     61.00 o 
  -4  -5   5     1182.91     1173.11     24.86 o 
  -3  -5   5     3754.50     4087.72    106.78 o 
  -2  -5   5     2141.48     2213.36     65.70 o 
  -1  -5   5     4492.93     4288.53     62.63 o 
   0  -5   5       16.22        2.23      7.21 o 
   1  -5   5     1267.13     1260.39     22.94 o 
   2  -5   5      521.80      586.44     32.80 o 
   3  -5   5     9096.69     9847.26    105.25 o 
   4  -5   5        0.02       -2.75      4.00 o 
   5  -5   5    10254.43    10608.16    167.19 o 
   6  -5   5      163.16      128.61     14.63 o 
   7  -5   5     1578.32     1540.64     45.61 o 
   8  -5   5      999.89     1015.03     37.93 o 
   9  -5   5     2616.96     2680.49     69.69 o 
  10  -5   5       75.43       49.63     14.53 o 
  11  -5   5     1524.84     1642.64     57.39 o 
  12  -5   5      102.57       86.65     18.97 o 
  13  -5   5      142.58      149.29     24.50 o 
 -11  -4   5      129.84      180.82     31.64 o 
 -10  -4   5      766.04      877.09     38.85 o 
  -9  -4   5      737.08      713.56     24.08 o 
  -8  -4   5       32.51       25.19      9.49 o 
  -7  -4   5     7421.28     7802.86    213.02 o 
  -6  -4   5        3.04       -0.11      5.35 o 
  -5  -4   5     3034.29     3127.54     61.73 o 
  -4  -4   5      147.03      140.51      9.15 o 
  -3  -4   5     8921.09     9213.48    117.79 o 
  -2  -4   5      412.04      497.89     25.13 o 
  -1  -4   5     9931.03    10409.49    112.81 o 
   0  -4   5        3.54        0.70      6.45 o 
   1  -4   5       31.00       30.86      5.54 o 
   2  -4   5      680.86      741.89     34.08 o 
   3  -4   5    19551.41    21105.18    209.59 o 
   4  -4   5       32.80       50.41      4.14 o 
   5  -4   5     4939.41     4795.45     86.77 o 
   6  -4   5      117.80      117.04     13.28 o 
   7  -4   5      174.71      185.09     17.78 o 
   8  -4   5      332.85      386.00     26.95 o 
   9  -4   5     4488.70     4614.34     97.46 o 
  10  -4   5       94.86      101.21     18.21 o 
  11  -4   5     1200.10     1203.70     47.56 o 
  12  -4   5     1046.74     1059.59     47.13 o 
  13  -4   5       80.03      118.99     22.59 o 
 -12  -3   5      240.98      287.17     39.28 o 
 -11  -3   5       44.56       46.56     21.67 o 
 -10  -3   5      570.04      613.59     32.77 o 
  -9  -3   5     2289.58     2202.12     42.55 o 
  -8  -3   5       14.38        3.96      6.54 o 
  -7  -3   5     1922.35     1838.22     40.86 o 
  -6  -3   5       75.81       76.10      8.08 o 
  -5  -3   5     6238.71     6418.05    106.97 o 
  -4  -3   5      304.02      274.63     10.70 o 
  -3  -3   5    14025.32    14412.28    152.09 o 
  -2  -3   5       51.73       74.11      5.22 o 
  -1  -3   5     3321.11     3410.64     41.47 o 
   0  -3   5     1950.55     2137.90     40.23 o 
   1  -3   5     1298.80     1189.61     27.13 o 
   2  -3   5        1.04        3.33      3.53 o 
   3  -3   5    31643.99    33984.78    690.15 o 
   4  -3   5       37.73       14.09      3.91 o 
   5  -3   5      506.88      553.20     22.28 o 
   6  -3   5     4544.24     4671.51     86.64 o 
   7  -3   5     1945.70     2084.37     52.24 o 
   8  -3   5       26.67       42.13     11.59 o 
   9  -3   5     2891.53     2907.35     70.76 o 
  10  -3   5      412.04      497.81     30.89 o 
  11  -3   5      672.42      633.38     34.65 o 
  12  -3   5     1021.78     1060.17     45.84 o 
  13  -3   5      836.31      871.33     44.04 o 
 -13  -2   5      660.75      604.83     59.25 o 
 -12  -2   5       60.37       45.75     21.92 o 
 -11  -2   5      807.93      794.23     37.42 o 
 -10  -2   5        7.79       -1.12      8.77 o 
  -9  -2   5     4676.84     4714.17     78.90 o 
  -8  -2   5      106.01       94.37     12.21 o 
  -7  -2   5       20.63       26.14     12.43 o 
  -6  -2   5       16.30       25.95      9.80 o 
  -5  -2   5     1089.77     1088.46     33.92 o 
  -4  -2   5      665.62      836.03     17.15 o 
  -3  -2   5    17037.07    17688.32    181.78 o 
  -2  -2   5      683.54      764.92     12.80 o 
  -1  -2   5      121.73      118.39      5.74 o 
   1  -2   5     7329.20     7518.45    110.73 o 
   2  -2   5        5.04       12.00      3.01 o 
   3  -2   5    14223.32    15427.60    324.75 o 
   4  -2   5     4328.30     4640.24     60.89 o 
   5  -2   5      823.76      998.12     29.28 o 
   6  -2   5     1713.19     1687.05     42.68 o 
   7  -2   5     2420.88     2339.98     55.03 o 
   8  -2   5      122.69      163.58     17.40 o 
   9  -2   5      268.97      302.94     24.22 o 
  10  -2   5      837.67      867.79     37.84 o 
  11  -2   5       11.48        3.75     11.19 o 
  12  -2   5     1606.84     1666.45     57.53 o 
  13  -2   5      274.12      337.98     32.18 o 
 -13  -1   5      622.46      662.26     61.43 o 
 -12  -1   5        6.09       -7.75     10.69 o 
 -11  -1   5     2444.07     2442.15     68.10 o 
 -10  -1   5      312.71      303.62     25.60 o 
  -9  -1   5     3175.27     3127.28     50.95 o 
  -8  -1   5       11.89        9.03      6.36 o 
  -7  -1   5      332.91      333.04     17.38 o 
  -6  -1   5      584.84      614.22     20.32 o 
  -5  -1   5     6354.33     6415.72     88.36 o 
  -4  -1   5     1235.69     1550.31     37.13 o 
  -3  -1   5    10326.44    10719.30    160.90 o 
  -2  -1   5     4485.12     4796.36     78.42 o 
  -1  -1   5     3331.20     3581.20     59.79 o 
   0  -1   5     1262.16     1185.43     25.53 o 
   1  -1   5     6168.72     6482.58     96.03 o 
   2  -1   5     7427.50     7836.99    156.27 o 
   3  -1   5     2723.35     2878.99     75.03 o 
   4  -1   5    12857.55    13638.58    197.43 o 
   5  -1   5     1530.67     1546.81     36.94 o 
   6  -1   5       52.19       73.84     10.52 o 
   7  -1   5     3855.56     3784.96     75.13 o 
   8  -1   5      524.68      508.08     25.12 o 
   9  -1   5       97.00      125.46     16.41 o 
  10  -1   5     4403.04     4530.18     96.22 o 
  11  -1   5      114.66      137.29     19.19 o 
  12  -1   5      457.57      499.41     35.61 o 
  13  -1   5       18.98       25.36     14.99 o 
 -13   0   5      878.17      906.14     67.76 o 
 -12   0   5      108.36      107.16     19.72 o 
 -11   0   5     1489.13     1600.64     54.32 o 
 -10   0   5     1057.48     1024.57     40.16 o 
  -9   0   5     1944.11     1915.44     36.84 o 
  -8   0   5     1194.00     1213.56     26.80 o 
  -7   0   5     2421.68     2250.19     37.39 o 
  -6   0   5      568.34      475.22     17.07 o 
  -5   0   5     8345.27     8655.13    111.83 o 
  -4   0   5     6669.25     7103.28     92.35 o 
  -3   0   5     1668.11     1772.68     29.91 o 
  -2   0   5     5316.61     5395.35     84.59 o 
  -1   0   5      130.01      122.45      4.82 o 
   0   0   5    16285.35    18333.45    215.80 o 
   1   0   5     4207.41     4553.92     72.66 o 
   2   0   5     6293.39     6703.63    132.86 o 
   3   0   5     3572.41     3850.33     92.04 o 
   4   0   5     7626.50     7876.42    100.57 o 
   5   0   5      116.58      142.33     11.53 o 
   6   0   5      188.72      216.92     16.30 o 
   7   0   5     1688.93     1661.34     42.68 o 
   8   0   5     4885.41     4790.05     91.59 o 
   9   0   5      113.17      145.06     17.01 o 
  10   0   5     3366.43     3482.43     79.53 o 
  11   0   5      119.71      128.64     18.77 o 
  12   0   5        8.60       17.78     14.95 o 
  13   0   5        0.61      -15.94     15.94 o 
 -13   1   5     1493.82     1330.96     78.59 o 
 -12   1   5       63.86       56.61     17.74 o 
 -11   1   5     1132.67     1127.13     45.24 o 
 -10   1   5     1488.02     1450.66     49.54 o 
  -9   1   5       43.68       44.58      8.33 o 
  -8   1   5      510.43      477.55     16.58 o 
  -7   1   5     3735.08     3605.52     50.23 o 
  -6   1   5     1177.64     1227.50     23.77 o 
  -5   1   5     4563.21     4703.43    113.99 o 
  -4   1   5    14153.16    14266.37    171.05 o 
  -3   1   5     4335.92     4737.67    113.50 o 
  -2   1   5    10247.34    10355.92    220.83 o 
  -1   1   5    24897.18    26102.04    303.11 o 
   0   1   5     8850.78    10124.29    150.84 o 
   1   1   5     5093.28     5364.21    122.28 o 
   2   1   5    21150.14    21886.60    314.03 o 
   3   1   5       25.88       52.93      5.66 o 
   4   1   5     7789.77     7860.07     87.73 o 
   5   1   5        6.49       14.49     18.54 o 
   6   1   5     2481.56     2553.77     52.73 o 
   7   1   5      263.61      260.58     15.31 o 
   8   1   5     7639.13     7731.28    130.47 o 
   9   1   5        5.17        4.56      8.50 o 
  10   1   5     1083.30     1138.06     64.26 o 
  11   1   5      163.29      156.63     17.12 o 
  12   1   5      371.45      470.88     55.09 o 
 -13   2   5     1201.36     1168.23     50.83 o 
 -12   2   5       97.84       90.31     18.94 o 
 -11   2   5      422.45      387.91     31.31 o 
 -10   2   5     2435.20     2398.16     66.46 o 
  -9   2   5      173.70      180.11     19.21 o 
  -8   2   5      383.85      401.64     15.41 o 
  -7   2   5     5727.88     5820.49    138.39 o 
  -6   2   5        2.76        5.44      4.96 o 
  -5   2   5       89.00       96.60     13.35 o 
  -4   2   5     7485.15     7361.08     93.49 o 
  -3   2   5     1927.00     1949.17     58.07 o 
  -2   2   5    12847.78    13021.33    277.76 o 
  -1   2   5     1364.31     1540.65     33.26 o 
   1   2   5     1291.76     1380.76     22.69 o 
   2   2   5    11930.65    12425.14    151.59 o 
   3   2   5      664.69      673.22     13.21 o 
   4   2   5     2257.42     2217.64     31.72 o 
   5   2   5      123.40      114.75     11.12 o 
   6   2   5     8477.80     8272.97     96.73 o 
   7   2   5       78.76       52.94      7.63 o 
   8   2   5     1961.46     1990.70     37.64 o 
   9   2   5       45.89       45.68      8.72 o 
  10   2   5       18.53       34.26     18.95 o 
  11   2   5      252.83      204.69     37.04 o 
  12   2   5      841.06      794.61     61.37 o 
 -13   3   5      664.25      641.79     58.89 o 
 -12   3   5      536.82      461.95     35.93 o 
 -11   3   5      132.65      107.28     18.61 o 
 -10   3   5     4172.92     4062.24     93.22 o 
  -9   3   5      602.57      630.70     30.81 o 
  -8   3   5       42.96       37.46      9.75 o 
  -7   3   5     1479.52     1614.20     55.28 o 
  -6   3   5     4345.68     4308.93     64.71 o 
  -5   3   5        5.31       -1.81      9.32 o 
  -4   3   5     8182.96     8205.67    103.13 o 
  -3   3   5      466.91      440.80     25.57 o 
  -2   3   5     7130.54     7755.37    177.31 o 
  -1   3   5     2864.03     3076.37     42.01 o 
   0   3   5    32906.81    35336.41    511.24 o 
   1   3   5       21.21       26.91      6.23 o 
   2   3   5     1448.28     1271.37     33.07 o 
   3   3   5      932.84      897.52     15.01 o 
   4   3   5      345.27      417.74     11.30 o 
   5   3   5      743.86      700.05     20.90 o 
   6   3   5     1598.23     1492.08     27.38 o 
   7   3   5      115.52      113.52      9.72 o 
   8   3   5     1911.23     1780.26     55.82 o 
   9   3   5      634.49      614.54     34.44 o 
  10   3   5      286.30      242.91     36.63 o 
  11   3   5      174.24      177.66     34.07 o 
  12   3   5      890.34     1005.28     68.70 o 
 -13   4   5      183.10      140.42     23.85 o 
 -12   4   5     1410.64     1596.32     58.82 o 
 -11   4   5        1.08       -5.96     11.11 o 
 -10   4   5     3046.67     3099.70     78.97 o 
  -9   4   5       40.52       48.48     12.92 o 
  -8   4   5      764.43      798.53     34.24 o 
  -7   4   5      217.89      219.48     25.37 o 
  -6   4   5    10410.42    10421.57    162.51 o 
  -5   4   5      104.69      154.19     13.99 o 
  -4   4   5     5754.72     5896.82     78.53 o 
  -3   4   5     1224.14     1284.44     46.17 o 
  -2   4   5     1549.19     1434.85     53.78 o 
  -1   4   5       16.99       33.22      3.97 o 
   0   4   5    37283.07    39072.80    447.51 o 
   1   4   5      448.43      539.27     21.21 o 
   2   4   5     5374.07     5199.36    135.34 o 
   3   4   5     3384.81     3458.23    102.91 o 
   4   4   5       83.15       85.28      7.22 o 
   5   4   5      391.54      385.87     23.19 o 
   6   4   5     2875.93     2705.13     67.24 o 
   7   4   5     2036.87     2090.12     91.56 o 
   8   4   5       32.62       38.92     13.78 o 
   9   4   5     1654.44     1578.17     55.82 o 
  10   4   5      374.14      359.49     44.83 o 
  11   4   5      186.82      186.42     36.93 o 
 -13   5   5        1.23       -4.34     12.34 o 
 -12   5   5     2282.12     2307.76     72.61 o 
 -11   5   5       17.78       18.27     13.27 o 
 -10   5   5      595.83      594.25     34.19 o 
  -9   5   5        3.21       -8.82      8.82 o 
  -8   5   5     2515.54     2658.65     66.03 o 
  -7   5   5      163.70      203.56     26.04 o 
  -6   5   5     7228.82     7196.70     97.61 o 
  -5   5   5      612.16      585.75     22.99 o 
  -4   5   5      108.26      128.95     10.82 o 
  -3   5   5     2764.48     2789.26     78.89 o 
  -2   5   5     6799.44     6608.06    166.70 o 
  -1   5   5     1157.12     1264.50     20.70 o 
   0   5   5    32811.46    35081.99    516.44 o 
   1   5   5      332.35      363.22     19.84 o 
   2   5   5     2081.63     2148.33     76.66 o 
   3   5   5     5309.70     5492.84    150.68 o 
   4   5   5     3452.37     3485.15     76.78 o 
   5   5   5     3146.79     3132.74     73.48 o 
   6   5   5     1733.36     1686.69     52.33 o 
   7   5   5     2877.52     2882.50    112.78 o 
   8   5   5      767.65      832.86     65.34 o 
   9   5   5     1139.70     1130.87     48.18 o 
  10   5   5      495.80      559.55     49.58 o 
  11   5   5       26.43       45.27     18.38 o 
 -13   6   5        1.06      -12.32     12.32 o 
 -12   6   5     1415.47     1403.02     56.23 o 
 -11   6   5      434.26      464.73     35.79 o 
 -10   6   5      173.98      143.00     20.63 o 
  -9   6   5       13.79       13.63     11.10 o 
  -7   6   5      370.85      337.57     24.26 o 
  -6   6   5     1235.36     1184.00     28.59 o 
  -5   6   5      627.97      590.61     27.84 o 
  -4   6   5     1933.62     1914.10     37.80 o 
  -3   6   5     4380.95     4538.96    115.35 o 
  -2   6   5     3479.22     3395.59     66.99 o 
  -1   6   5     2109.73     2213.65     31.25 o 
   0   6   5     3463.70     3534.96     75.61 o 
   1   6   5     2660.20     2729.20     63.87 o 
   2   6   5     1844.74     1875.39     74.85 o 
   3   6   5      995.42     1098.67     57.58 o 
   4   6   5     2546.35     2741.19     68.54 o 
   5   6   5     1864.99     1912.67     56.51 o 
   6   6   5      283.66      233.37     23.36 o 
   7   6   5     3778.14     3930.73    141.53 o 
   8   6   5      550.78      616.58     60.11 o 
   9   6   5      111.60      166.99     23.90 o 
  10   6   5      301.70      233.11     54.59 o 
 -13   7   5        0.18        9.85     20.08 o 
 -12   7   5       49.79       64.50     19.39 o 
 -11   7   5      599.91      575.10     36.79 o 
 -10   7   5      125.74      129.50     20.91 o 
  -9   7   5      194.37      188.64     33.46 o 
  -8   7   5     2099.52     2006.34     57.11 o 
  -7   7   5     1310.76     1410.49     37.55 o 
  -6   7   5     1504.57     1519.10     30.76 o 
  -5   7   5     4929.01     4884.48     93.80 o 
  -4   7   5     3411.63     3422.40     57.17 o 
  -3   7   5     1307.97     1301.37     50.86 o 
  -2   7   5     2793.47     2669.01     57.77 o 
  -1   7   5     3239.62     3178.40     74.17 o 
   0   7   5       16.49       17.14     11.87 o 
   1   7   5     2823.76     2801.21     68.26 o 
   2   7   5     1864.50     1852.89     79.83 o 
   3   7   5      441.37      556.52     45.74 o 
   4   7   5        1.48       -4.61      9.13 o 
   5   7   5     1448.09     1423.37     51.01 o 
   6   7   5       46.56       32.29     14.60 o 
   7   7   5     2963.98     2897.66    122.95 o 
   8   7   5      105.36       -8.69     43.92 o 
   9   7   5       36.74       34.30     16.33 o 
 -12   8   5       14.76        3.35     14.98 o 
 -11   8   5      835.91      732.38     39.65 o 
 -10   8   5     1073.54     1064.62     45.07 o 
  -9   8   5        5.14       19.26     13.46 o 
  -8   8   5     1199.02     1192.83     36.92 o 
  -7   8   5     1989.31     1867.44     44.97 o 
  -6   8   5      183.73      224.49     17.28 o 
  -5   8   5     2457.42     2516.69     60.99 o 
  -4   8   5      689.96      689.71     22.86 o 
  -3   8   5      372.35      399.33     21.45 o 
  -2   8   5     1284.48     1321.51     65.04 o 
  -1   8   5     6379.31     6374.09    125.90 o 
   0   8   5       31.89       17.70     13.57 o 
   1   8   5     2372.95     2340.47     64.41 o 
   2   8   5       74.66       71.37     18.88 o 
   3   8   5     2230.99     2512.85     98.97 o 
   4   8   5       14.32       23.01     12.91 o 
   5   8   5     2800.81     2880.92     80.02 o 
   6   8   5       15.23       18.07     13.01 o 
   7   8   5     2201.74     2283.30    112.51 o 
   8   8   5        6.05      -43.54     43.54 o 
   9   8   5      743.38      882.75     48.59 o 
 -11   9   5      120.86      135.46     23.33 o 
 -10   9   5     1481.20     1378.59     72.92 o 
  -9   9   5      216.84      231.30     21.42 o 
  -8   9   5      345.29      362.00     24.10 o 
  -7   9   5     3140.40     3080.83     61.93 o 
  -6   9   5      108.70       80.01     12.37 o 
  -5   9   5      865.37      923.89     36.27 o 
  -4   9   5       24.85       -2.17     16.88 o 
  -3   9   5     3332.48     3379.26    118.75 o 
  -2   9   5       63.44       32.03     29.35 o 
  -1   9   5     4676.04     4463.41    143.52 o 
   0   9   5        0.53       -4.94     14.55 o 
   1   9   5      164.88      214.29     23.13 o 
   2   9   5      109.93       75.78     22.13 o 
   3   9   5     3511.00     3562.43    130.46 o 
   4   9   5        0.03      -10.99     10.99 o 
   5   9   5     2789.65     2965.26     85.53 o 
   6   9   5       68.95       76.16     19.95 o 
   7   9   5      392.22      502.45     64.11 o 
   8   9   5      119.58      116.24     55.07 o 
 -11  10   5        5.42       21.51     17.33 o 
 -10  10   5      239.86      214.71     38.68 o 
  -9  10   5      514.11      555.88     30.56 o 
  -8  10   5      160.22      140.86     16.84 o 
  -7  10   5     2514.89     2355.88     65.47 o 
  -6  10   5       18.60        6.51     19.65 o 
  -5  10   5     1760.08     1997.80     93.18 o 
  -4  10   5        0.81       -0.02     17.17 o 
  -3  10   5     3225.60     3421.83    125.92 o 
  -2  10   5      108.18       41.19     31.71 o 
  -1  10   5     3105.80     3052.93    116.36 o 
   0  10   5      193.93      154.68     22.77 o 
   1  10   5      488.87      472.03     35.21 o 
   2  10   5      127.39       57.68     24.88 o 
   3  10   5     3309.71     3303.76    130.16 o 
   4  10   5       53.39       34.19     17.48 o 
   5  10   5      631.22      671.75     43.44 o 
   6  10   5      136.34      116.91     24.67 o 
 -10  11   5       39.74      -31.59     52.13 o 
  -9  11   5     1753.44     1914.97    101.48 o 
  -8  11   5        1.57       11.88     24.99 o 
  -7  11   5      705.87      737.55     62.25 o 
  -6  11   5       20.03       -8.91     20.07 o 
  -5  11   5     1980.65     2027.85     96.07 o 
  -4  11   5       13.22       31.78     21.63 o 
  -3  11   5     3473.36     3351.23    127.39 o 
  -2  11   5      128.28       86.70     37.10 o 
  -1  11   5      522.67      514.28     55.30 o 
   0  11   5      780.40      665.63     55.13 o 
   1  11   5      129.81      200.64     25.53 o 
   2  11   5      212.77      181.48     31.71 o 
   3  11   5     1975.57     1863.84     99.83 o 
   4  11   5      204.97      141.59     25.78 o 
   5  11   5      831.99      934.88     52.13 o 
  -8  12   5       37.87       55.60     30.89 o 
  -7  12   5       23.54       22.47     26.45 o 
  -6  12   5       82.52       51.71     27.56 o 
  -5  12   5      692.64      767.84     64.91 o 
  -4  12   5        4.12       -7.33     19.71 o 
  -3  12   5     1732.94     1760.20     93.70 o 
  -2  12   5      318.83      351.15     48.19 o 
  -1  12   5        1.76       25.36     22.28 o 
   0  12   5     1144.84     1134.79     72.45 o 
   1  12   5      454.63      552.28     62.80 o 
   2  12   5      728.77      766.03     49.27 o 
   3  12   5     1304.82     1339.46     91.04 o 
  -6  13   5       92.83       75.83     30.18 o 
  -5  13   5     1397.94     1503.04     91.73 o 
  -4  13   5       77.38       63.92     29.50 o 
  -3  13   5     1184.45     1303.87     84.62 o 
  -2  13   5     1184.71     1178.70     80.44 o 
  -1  13   5       48.59       67.57     28.70 o 
   0  13   5      454.58      465.55     51.74 o 
  -1 -14   6      321.04      377.66     58.99 o 
   0 -14   6      235.15      150.03     27.03 o 
   1 -14   6        1.18       -4.14     15.48 o 
   2 -14   6      326.72      291.12     46.62 o 
   3 -14   6     1461.57     1464.89     85.63 o 
   4 -14   6        4.34       24.47     23.57 o 
   5 -14   6      712.06      795.05     67.96 o 
   6 -14   6     1165.49     1228.02     78.64 o 
  -3 -13   6     1220.27     1415.35     95.60 o 
  -1 -13   6      330.26      236.52     27.90 o 
   0 -13   6     2030.35     2108.54     69.09 o 
   1 -13   6      160.92      187.59     26.45 o 
   2 -13   6      446.95      507.58     50.87 o 
   3 -13   6      767.30      670.52     58.35 o 
   4 -13   6       56.64       69.31     26.66 o 
   5 -13   6      356.72      392.24     50.74 o 
   6 -13   6     1598.29     1767.19     92.15 o 
   7 -13   6       75.19      121.90     47.50 o 
   8 -13   6      165.32      202.26     40.74 o 
  -4 -12   6      116.95      179.46     44.15 o 
  -3 -12   6      783.94      917.24     64.39 o 
  -2 -12   6      738.30      877.24     60.86 o 
  -1 -12   6      327.93      305.06     39.51 o 
   0 -12   6     2983.05     3031.92    109.14 o 
   1 -12   6      236.66      242.36     26.72 o 
   2 -12   6     1567.11     1590.34     76.45 o 
   3 -12   6      140.73      187.46     40.37 o 
   4 -12   6     1990.93     2071.91     63.95 o 
   5 -12   6      174.60      167.23     26.96 o 
   6 -12   6     1323.96     1371.20     54.44 o 
   7 -12   6       60.20      -20.18     38.51 o 
   8 -12   6       29.32       31.57     18.08 o 
   9 -12   6       25.86       20.45     18.81 o 
  10 -12   6     1191.73      902.90     60.85 o 
  -6 -11   6      587.41      823.10     82.44 o 
  -4 -11   6      204.44      168.72     25.89 o 
  -3 -11   6      234.42      268.52     40.22 o 
  -2 -11   6     2626.31     2658.76    102.39 o 
  -1 -11   6       65.63       57.13     20.05 o 
   0 -11   6     1770.72     1902.17     79.17 o 
   1 -11   6      499.70      467.79     40.87 o 
   2 -11   6     1973.66     1904.70     55.97 o 
   3 -11   6       24.16       15.85     12.12 o 
   4 -11   6     5248.57     5190.37    110.76 o 
   5 -11   6       16.85      -12.48     20.13 o 
   6 -11   6      356.84      398.64     32.78 o 
   7 -11   6      423.62      404.76     34.41 o 
   8 -11   6      194.18      216.72     24.71 o 
   9 -11   6      244.97      252.74     43.00 o 
  10 -11   6     2304.17     2339.32     74.79 o 
  11 -11   6      106.07      149.84     32.33 o 
  -8 -10   6      574.69      644.73     75.44 o 
  -6 -10   6      126.71       99.20     38.07 o 
  -4 -10   6     1403.51     1413.76     42.05 o 
  -3 -10   6      118.57      124.42     29.67 o 
  -2 -10   6     3166.43     3185.05    109.63 o 
  -1 -10   6        0.97       13.25     15.00 o 
   0 -10   6      915.45      905.80     33.97 o 
   1 -10   6      311.80      277.27     22.50 o 
   2 -10   6     5603.25     5473.79    108.59 o 
   3 -10   6       23.70       23.87     11.51 o 
   4 -10   6     2271.19     2304.29     50.61 o 
   5 -10   6        4.92      -18.42     19.81 o 
   6 -10   6       58.23       79.60     25.21 o 
   7 -10   6      375.34      377.11     29.89 o 
   8 -10   6     1908.79     1721.62     87.98 o 
   9 -10   6      135.10      150.75     21.87 o 
  10 -10   6     1231.61     1263.21     52.36 o 
  11 -10   6      372.46      366.56     34.58 o 
  -9  -9   6       24.07       17.00     30.24 o 
  -8  -9   6      601.46      753.22     78.47 o 
  -6  -9   6       21.97       -0.31     28.23 o 
  -5  -9   6       10.08      -16.99     16.99 o 
  -4  -9   6     1863.58     1902.61     46.82 o 
  -3  -9   6       35.03        2.62     20.92 o 
  -2  -9   6     5812.21     6241.60    168.73 o 
  -1  -9   6      245.10      245.01     19.94 o 
   0  -9   6        1.09       48.70     14.16 o 
   1  -9   6      652.86      616.27     27.89 o 
   2  -9   6     6085.49     6118.16    116.07 o 
   3  -9   6      107.12      164.15     18.57 o 
   4  -9   6     1213.38     1211.33     33.58 o 
   5  -9   6      227.38      210.58     34.14 o 
   6  -9   6      293.45      303.53     24.85 o 
   7  -9   6     1003.09      951.32     39.54 o 
   8  -9   6     2029.61     1942.28     59.93 o 
   9  -9   6      103.89      106.66     18.86 o 
  10  -9   6      511.25      544.26     39.31 o 
  11  -9   6     1017.46     1088.02     49.78 o 
  12  -9   6      137.87      146.28     25.75 o 
 -10  -8   6      880.27      965.54     81.65 o 
  -9  -8   6        9.78       31.96     29.12 o 
  -8  -8   6      341.17      381.76     54.85 o 
  -6  -8   6      337.58      357.58     22.65 o 
  -5  -8   6        7.59       10.32     16.13 o 
  -4  -8   6     2046.50     2092.27     46.86 o 
  -3  -8   6      254.42      193.39     28.62 o 
  -2  -8   6     3798.32     3897.16     82.08 o 
  -1  -8   6     3941.08     3861.15     82.38 o 
   0  -8   6     2670.02     2669.23     49.53 o 
   1  -8   6     2951.69     3118.15     67.49 o 
   2  -8   6     4519.58     4431.50    124.82 o 
   3  -8   6     3483.21     3521.77     61.39 o 
   4  -8   6      289.12      313.91     21.28 o 
   5  -8   6      924.87      565.16     35.67 o 
   6  -8   6      353.00      320.33     24.87 o 
   7  -8   6      606.84      661.28     32.34 o 
   8  -8   6     1941.31     1991.37     59.70 o 
   9  -8   6     1752.85     1661.13     55.77 o 
  10  -8   6      340.96      351.83     30.41 o 
  11  -8   6     1253.18     1235.01     51.77 o 
  12  -8   6       52.46       61.96     18.07 o 
 -10  -7   6     1104.56     1154.35     85.18 o 
  -9  -7   6       13.48       47.33     28.64 o 
  -8  -7   6      269.35      248.40     46.01 o 
  -7  -7   6      851.50      866.01     72.79 o 
  -6  -7   6     4145.18     4188.86     66.06 o 
  -5  -7   6      152.77      124.38     17.76 o 
  -4  -7   6     1609.33     1491.54     32.62 o 
  -3  -7   6     2382.74     2318.52     77.01 o 
  -2  -7   6     3180.17     3090.07     66.09 o 
  -1  -7   6     1791.04     1887.07     40.91 o 
   0  -7   6     7082.89     6954.02     85.61 o 
   1  -7   6      382.60      416.78     15.22 o 
   2  -7   6     2468.34     2392.63     79.40 o 
   3  -7   6     5772.34     6007.77    107.30 o 
   4  -7   6        2.75        5.37      7.99 o 
   5  -7   6     1733.89     1921.39     37.98 o 
   6  -7   6      993.16      949.78     35.44 o 
   7  -7   6      741.65      707.98     32.77 o 
   8  -7   6      523.91      544.05     29.66 o 
   9  -7   6     5897.43     5784.43    118.93 o 
  10  -7   6       70.66       94.72     18.18 o 
  11  -7   6      886.21      925.33     44.56 o 
  12  -7   6      157.78      133.96     21.70 o 
  13  -7   6      514.57      526.35     64.21 o 
 -11  -6   6        0.66       -7.66     25.29 o 
 -10  -6   6      267.19      323.10     51.36 o 
  -9  -6   6      350.98      296.65     44.97 o 
  -8  -6   6        1.05        2.88     13.00 o 
  -7  -6   6      950.98      955.27     45.29 o 
  -6  -6   6     4597.58     4433.01     66.17 o 
  -5  -6   6      603.71      636.52     26.21 o 
  -4  -6   6      486.63      417.12     16.26 o 
  -3  -6   6     7792.32     8125.86    191.18 o 
  -2  -6   6     1602.47     1612.82     40.57 o 
  -1  -6   6      358.96      377.14     17.80 o 
   0  -6   6     6813.67     7104.63     98.67 o 
   1  -6   6      751.38      691.21     17.71 o 
   2  -6   6     4008.93     4109.52     78.25 o 
   3  -6   6     4601.27     4702.34     68.30 o 
   4  -6   6      483.11      529.58     14.63 o 
   5  -6   6     4291.19     4455.70     64.82 o 
   6  -6   6      921.70      859.98     32.65 o 
   7  -6   6      430.44      427.32     26.15 o 
   8  -6   6      575.64      611.87     30.49 o 
   9  -6   6     5389.08     5598.39    114.71 o 
  10  -6   6      162.59      166.75     20.99 o 
  11  -6   6      276.12      291.64     28.95 o 
  12  -6   6      134.22      141.81     22.36 o 
  13  -6   6      959.57     1009.22     80.21 o 
 -11  -5   6       19.25       24.25     26.81 o 
 -10  -5   6       43.31       20.14     28.71 o 
  -9  -5   6      377.25      368.29     30.63 o 
  -8  -5   6     1003.98      968.85     27.76 o 
  -7  -5   6      455.40      397.19     52.44 o 
  -6  -5   6     2172.07     2107.21     38.81 o 
  -5  -5   6     2139.46     2188.45     49.08 o 
  -4  -5   6        0.06       -4.18      4.18 o 
  -3  -5   6     5245.53     5176.63    126.04 o 
  -2  -5   6     4830.28     5018.45    121.31 o 
  -1  -5   6      438.69      530.19     17.75 o 
   0  -5   6       58.95      100.99      9.38 o 
   1  -5   6     6741.76     6953.47     80.68 o 
   2  -5   6      694.31      676.41     24.74 o 
   3  -5   6    14839.50    16183.87    193.88 o 
   4  -5   6       50.60       50.17      6.53 o 
   5  -5   6     5400.99     5406.05     89.23 o 
   6  -5   6        6.00        9.94      7.17 o 
   7  -5   6     5266.50     5098.29     99.00 o 
   8  -5   6      102.80       76.03     13.83 o 
   9  -5   6     2347.53     2406.79     65.31 o 
  10  -5   6      296.61      363.69     29.42 o 
  11  -5   6        6.59       10.30     12.62 o 
  12  -5   6       24.72       27.58     14.31 o 
  13  -5   6     1470.95     1595.55     61.46 o 
 -12  -4   6      434.14      501.89     52.70 o 
 -11  -4   6      433.85      496.94     36.95 o 
 -10  -4   6      114.73       86.88     30.59 o 
  -9  -4   6     1200.61     1223.13     31.18 o 
  -8  -4   6      578.21      541.85     24.83 o 
  -7  -4   6      529.99      495.87     36.60 o 
  -6  -4   6       81.32       66.86      8.32 o 
  -5  -4   6     7023.32     6862.13    114.12 o 
  -4  -4   6       34.80       49.00      6.39 o 
  -3  -4   6     1235.12     1227.65     22.48 o 
  -2  -4   6     1135.38     1112.68     29.89 o 
  -1  -4   6     1398.46     1571.92     29.83 o 
   0  -4   6     1014.46     1378.80     31.93 o 
   1  -4   6    13540.71    13741.64    166.47 o 
   2  -4   6      511.32      551.08     30.96 o 
   3  -4   6     8876.43     9602.11    101.63 o 
   4  -4   6      361.08      370.80      9.72 o 
   5  -4   6     2435.10     2477.66     38.09 o 
   6  -4   6      194.70      240.54     18.39 o 
   7  -4   6     4662.35     4649.05     91.42 o 
   8  -4   6      843.03      913.04     35.40 o 
   9  -4   6      461.77      483.19     29.76 o 
  10  -4   6     1194.42     1226.10     45.99 o 
  11  -4   6      598.38      686.58     36.31 o 
  12  -4   6       65.54       69.09     18.10 o 
  13  -4   6     1804.02     1872.07     65.83 o 
 -12  -3   6       57.31       93.15     25.82 o 
 -11  -3   6     1161.93     1080.97     63.31 o 
 -10  -3   6      404.39      394.27     27.98 o 
  -9  -3   6     1484.47     1487.80     34.12 o 
  -8  -3   6      593.69      615.00     24.04 o 
  -7  -3   6     1621.40     1463.69     74.52 o 
  -6  -3   6        1.66        1.48      5.56 o 
  -5  -3   6     8945.40     8848.70    195.92 o 
  -4  -3   6      251.52      272.47     10.27 o 
  -3  -3   6     1441.36     1422.77     22.92 o 
  -2  -3   6      338.60      338.67      8.91 o 
  -1  -3   6    10736.81    11864.28    144.52 o 
   0  -3   6     1516.70      561.11     26.81 o 
   1  -3   6     5336.71     5449.79     86.58 o 
   2  -3   6     1282.88     1392.56     47.78 o 
   3  -3   6     1126.90     1238.54     47.21 o 
   4  -3   6      130.03      166.28      8.79 o 
   5  -3   6     6865.74     7347.50     92.82 o 
   6  -3   6        0.04        0.12      3.62 o 
   7  -3   6     4201.57     4220.24     84.09 o 
   8  -3   6     2219.60     2225.96     57.04 o 
   9  -3   6      262.20      268.65     23.49 o 
  10  -3   6      981.49      891.32     38.13 o 
  11  -3   6     2533.85     2490.38     69.95 o 
  12  -3   6       52.79       28.52     14.23 o 
  13  -3   6      656.27      585.41     38.67 o 
 -13  -2   6     1274.24     1205.92     78.44 o 
 -12  -2   6        4.60       -8.21     15.66 o 
 -11  -2   6     1951.16     1959.77     85.46 o 
 -10  -2   6     1081.48     1011.16     59.27 o 
  -9  -2   6        1.60        2.46     10.06 o 
  -8  -2   6        5.17       -1.67      9.71 o 
  -7  -2   6     2632.11     2592.32     62.78 o 
  -6  -2   6       14.77       10.42      9.16 o 
  -5  -2   6     5098.50     5334.13     97.50 o 
  -4  -2   6      361.22      368.30     13.31 o 
  -3  -2   6     1140.65     1186.35     23.09 o 
  -2  -2   6     1294.46     1401.10     19.15 o 
  -1  -2   6    12036.85    12752.47    131.59 o 
   0  -2   6        2.20        4.87      6.02 o 
   1  -2   6     5797.75     5958.98     91.35 o 
   2  -2   6      985.14     1085.12     20.06 o 
   3  -2   6     6578.09     6945.51    159.92 o 
   4  -2   6     4222.04     4756.07     63.00 o 
   5  -2   6     2109.89     2199.30     53.15 o 
   6  -2   6      306.21      287.33     17.77 o 
   7  -2   6      899.69      821.98     30.36 o 
   8  -2   6      560.40      576.66     26.72 o 
   9  -2   6      691.10      662.10     30.79 o 
  10  -2   6     2198.50     2163.14     60.96 o 
  11  -2   6      649.36      613.73     33.30 o 
  12  -2   6      738.94      802.80     40.40 o 
  13  -2   6      142.04      156.66     23.91 o 
 -13  -1   6     1919.56     1868.22     94.34 o 
 -12  -1   6      282.22      219.16     35.67 o 
 -11  -1   6      384.21      448.67     32.59 o 
 -10  -1   6      108.01      104.43     33.00 o 
  -9  -1   6     1717.82     1654.78     35.05 o 
  -8  -1   6       53.32       39.78      8.06 o 
  -7  -1   6     6219.45     6151.61    157.16 o 
  -6  -1   6      225.71      263.96     14.96 o 
  -5  -1   6      452.69      447.26     20.88 o 
  -4  -1   6      524.40      502.44     20.73 o 
  -3  -1   6     4653.93     4596.10     79.02 o 
  -2  -1   6     3232.40     3285.76     58.83 o 
  -1  -1   6     7753.66     7952.59    120.46 o 
   0  -1   6     2805.32     3134.02     42.94 o 
   1  -1   6     4914.48     5266.53     66.98 o 
   2  -1   6    11038.88    11699.66    140.64 o 
   3  -1   6     9630.12     9866.97    214.24 o 
   4  -1   6     1721.87     1792.14     38.44 o 
   5  -1   6     2769.42     2666.04     53.56 o 
   6  -1   6     2675.52     2604.38     55.21 o 
   7  -1   6       96.16       91.41     12.67 o 
   8  -1   6     1280.79     1307.64     40.43 o 
   9  -1   6       17.85       19.65     10.25 o 
  10  -1   6      737.43      795.41     36.34 o 
  11  -1   6      139.67      121.76     18.87 o 
  12  -1   6     1475.32     1590.38     55.23 o 
  13  -1   6       23.34       41.04     15.55 o 
 -13   0   6      907.39     1035.96     71.02 o 
 -12   0   6        0.63       -5.36     10.39 o 
 -11   0   6        4.97        6.89     11.55 o 
 -10   0   6      607.19      603.23     48.90 o 
  -9   0   6     3914.70     3955.31     58.93 o 
  -8   0   6       17.21       21.29      7.02 o 
  -7   0   6     6262.27     6040.05    151.27 o 
  -6   0   6     2015.48     2045.01     39.03 o 
  -5   0   6       10.58       18.10      9.92 o 
  -4   0   6     2199.85     2105.32     36.32 o 
  -3   0   6     3788.19     3882.81     67.19 o 
  -2   0   6     7430.86     7650.66    162.34 o 
  -1   0   6     9116.70     9385.55     97.44 o 
   0   0   6     1091.43     1321.51     21.28 o 
   1   0   6       24.89       23.26      3.88 o 
   2   0   6       75.78       46.35      6.62 o 
   3   0   6     9235.97     9473.90    202.98 o 
   4   0   6      702.85      697.21     17.98 o 
   5   0   6     1303.28     1265.68     31.82 o 
   6   0   6     7354.86     7258.47     99.90 o 
   7   0   6        2.59        6.38      7.45 o 
   8   0   6     2498.62     2572.25     59.96 o 
   9   0   6      241.51      226.55     20.39 o 
  10   0   6      973.13      969.46     38.49 o 
  11   0   6       32.80       48.47     14.16 o 
  12   0   6     1811.71     1902.81     59.96 o 
 -13   1   6      374.67      452.85     56.02 o 
 -12   1   6      330.74      324.79     29.83 o 
 -11   1   6      346.37      341.23     29.17 o 
 -10   1   6      836.40      797.21     55.00 o 
  -9   1   6     3602.07     3358.22     51.88 o 
  -8   1   6       74.79       75.73      8.88 o 
  -7   1   6     3875.56     3882.59    106.32 o 
  -6   1   6     3971.43     4032.57     61.49 o 
  -5   1   6     2582.14     2528.49     51.90 o 
  -4   1   6     1909.74     1982.11     34.19 o 
  -3   1   6    10576.32    11431.25    168.64 o 
  -2   1   6      460.77      368.25     21.25 o 
  -1   1   6       38.89       52.15      5.15 o 
   0   1   6    23582.20    24936.27    359.54 o 
   1   1   6      173.99      165.49      9.45 o 
   2   1   6      192.54      193.48      8.68 o 
   3   1   6     2679.71     2919.52     72.63 o 
   4   1   6    11378.56    12184.16    129.93 o 
   5   1   6      147.64       84.11     22.84 o 
   6   1   6    10760.94    10545.15    119.54 o 
   7   1   6      149.84      123.55     11.81 o 
   8   1   6        3.28       20.13      8.04 o 
   9   1   6       86.00       65.69     10.59 o 
  10   1   6     2608.66     2688.86    100.77 o 
  11   1   6       97.02       92.22     18.57 o 
  12   1   6     1190.48     1188.28     76.68 o 
 -13   2   6      497.27      544.58     57.41 o 
 -12   2   6      515.34      508.94     37.33 o 
 -11   2   6      591.18      585.26     33.56 o 
 -10   2   6      515.41      570.02     49.84 o 
  -9   2   6     1186.97     1030.80     39.39 o 
  -8   2   6      805.48      865.00     21.99 o 
  -7   2   6       64.60      116.43     26.96 o 
  -6   2   6     3138.93     3052.62     43.23 o 
  -5   2   6     2930.10     2990.35     57.06 o 
  -4   2   6      889.04     1032.32     27.92 o 
  -3   2   6     2724.85     2879.41     77.28 o 
  -2   2   6    13919.27    14678.32    312.86 o 
  -1   2   6      454.82      584.18     18.84 o 
   0   2   6    25028.39    23984.42    349.32 o 
   1   2   6     2667.97     2645.03     50.55 o 
   2   2   6      123.16      126.91      7.29 o 
   3   2   6     1256.50     1268.16     25.12 o 
   4   2   6     6228.59     6049.00     70.19 o 
   5   2   6       80.76       68.13      9.94 o 
   6   2   6     2196.83     2172.89     35.64 o 
   7   2   6        2.17        0.38      5.13 o 
   8   2   6       13.70       26.91      7.62 o 
   9   2   6      159.71      156.74     13.09 o 
  10   2   6     1331.66     1324.91     72.64 o 
  11   2   6       11.32       -5.79     17.48 o 
  12   2   6      149.47      166.50     37.09 o 
 -13   3   6      170.40      251.53     46.46 o 
 -12   3   6      639.84      591.52     38.50 o 
 -11   3   6     1237.58     1271.91     49.20 o 
 -10   3   6     3277.51     3245.15    112.80 o 
  -9   3   6       21.76       41.01     12.10 o 
  -8   3   6     3598.13     3430.23     59.52 o 
  -7   3   6      589.20      662.14     37.73 o 
  -6   3   6     1894.38     1945.71     37.68 o 
  -5   3   6      241.81      220.74     20.30 o 
  -4   3   6     3323.85     3705.38     54.44 o 
  -3   3   6     1001.34     1097.75     41.44 o 
  -2   3   6     7782.76     8006.57    185.48 o 
   0   3   6     5008.42     5282.64     90.71 o 
   1   3   6       10.14       13.51      2.99 o 
   2   3   6      223.62      198.77      7.63 o 
   3   3   6       66.25       50.09      5.51 o 
   4   3   6     5691.99     5524.31     64.55 o 
   5   3   6       74.62       57.20      9.40 o 
   6   3   6     1032.25      980.67     21.56 o 
   7   3   6      446.73      403.14     19.06 o 
   8   3   6      638.45      611.85     32.51 o 
   9   3   6        1.91       -6.82     10.15 o 
  10   3   6     1088.47     1237.17     71.07 o 
  11   3   6      280.59      273.69     41.30 o 
  12   3   6       57.81      117.76     33.15 o 
 -13   4   6      108.66      105.62     21.17 o 
 -12   4   6      297.86      279.97     29.93 o 
 -11   4   6      656.81      605.96     34.61 o 
 -10   4   6     3710.85     3689.77    122.87 o 
  -9   4   6       38.19       34.16     12.21 o 
  -8   4   6     3430.68     3351.53     76.83 o 
  -7   4   6      217.84      200.47     27.70 o 
  -6   4   6     2227.49     2104.84     48.18 o 
  -5   4   6      129.83      114.00     13.56 o 
  -4   4   6     6784.98     7095.03     81.82 o 
  -3   4   6      503.38      637.58     31.37 o 
  -2   4   6     3497.56     3582.59    101.01 o 
  -1   4   6     1758.63     1810.64     31.34 o 
   0   4   6     1398.41     1521.14     25.85 o 
   1   4   6      836.89      869.38     28.11 o 
   2   4   6     8576.14     8246.10    198.83 o 
   3   4   6      691.13      682.89     42.08 o 
   4   4   6     3795.88     3641.32     55.64 o 
   5   4   6     1409.76     1401.15     44.39 o 
   6   4   6       49.26       68.21     13.79 o 
   7   4   6     1223.04     1236.05     71.00 o 
   8   4   6     2549.64     2458.24     69.64 o 
   9   4   6        2.41        6.18     11.82 o 
  10   4   6     1035.16     1078.65     66.35 o 
  11   4   6      709.88      738.37     57.80 o 
 -13   5   6       92.73       89.74     20.98 o 
 -12   5   6       20.89       -4.15     14.92 o 
 -11   5   6      147.38      171.82     22.83 o 
 -10   5   6     2511.00     2450.23     97.19 o 
  -9   5   6       13.35        5.76     10.24 o 
  -8   5   6     1079.70      966.30     37.34 o 
  -7   5   6        1.50        1.84     22.35 o 
  -6   5   6      845.41      896.54     24.77 o 
  -5   5   6       60.09       49.69     11.82 o 
  -4   5   6     5698.16     5552.61     79.51 o 
  -3   5   6      462.78      481.87     29.23 o 
  -2   5   6     9914.07     9965.85    158.35 o 
  -1   5   6     2933.51     2988.62     38.71 o 
   0   5   6     7711.47     8230.35    140.70 o 
   1   5   6     2161.72     2166.70     52.44 o 
   2   5   6     9026.63     8857.78    217.06 o 
   3   5   6      451.75      441.14     37.18 o 
   4   5   6     2012.90     2027.62     54.75 o 
   5   5   6     2146.44     2208.36     60.61 o 
   6   5   6      967.91     1006.04     40.06 o 
   7   5   6      745.00      671.96     56.57 o 
   8   5   6      690.15      648.86     60.84 o 
   9   5   6      154.69      167.28     23.31 o 
  10   5   6       99.60       77.03     26.41 o 
  11   5   6      809.66      819.13     45.81 o 
 -13   6   6       10.32       10.97     14.60 o 
 -12   6   6      526.75      538.48     40.28 o 
 -11   6   6       43.37       13.82     13.75 o 
 -10   6   6     2417.76     2141.81     90.12 o 
  -9   6   6      293.47      282.26     25.51 o 
  -8   6   6       27.23       21.80     11.80 o 
  -7   6   6        2.69       -5.32      9.05 o 
  -6   6   6     2307.82     2247.50     38.39 o 
  -5   6   6      866.64      832.97     25.35 o 
  -4   6   6     5178.02     4970.51     74.04 o 
  -3   6   6      633.70      616.67     33.32 o 
  -2   6   6     5468.43     5628.53     98.32 o 
  -1   6   6      198.74      192.23      8.04 o 
   0   6   6     3444.52     3239.13     71.89 o 
   1   6   6      712.34      714.42     29.68 o 
   2   6   6     3432.60     3676.99    116.79 o 
   3   6   6     2465.21     2616.02     95.35 o 
   4   6   6      327.23      377.40     26.39 o 
   5   6   6     1146.14     1113.30     42.91 o 
   6   6   6      475.72      458.66     30.41 o 
   7   6   6       13.10       65.67     41.22 o 
   8   6   6      562.96      549.56     58.46 o 
   9   6   6      768.87      735.39     41.12 o 
  10   6   6      115.26      125.00     48.86 o 
 -12   7   6      572.84      563.17     41.64 o 
 -11   7   6       28.54       24.80     14.53 o 
 -10   7   6     2122.53     2023.18     62.80 o 
  -9   7   6      481.84      404.16     30.07 o 
  -8   7   6        8.38       -2.98     10.06 o 
  -7   7   6      399.78      404.16     23.36 o 
  -6   7   6     4225.20     4179.76     59.40 o 
  -5   7   6     1326.18     1417.91     42.46 o 
  -4   7   6     2969.74     2862.86     50.74 o 
  -3   7   6     2690.33     2666.78     78.22 o 
  -2   7   6     2259.42     2355.00     52.31 o 
  -1   7   6      889.61      843.41     34.45 o 
   0   7   6      999.05      979.12     37.48 o 
   1   7   6      501.05      499.82     26.77 o 
   2   7   6      146.45      159.65     32.31 o 
   3   7   6     5554.41     5677.03    166.88 o 
   4   7   6      597.33      534.39     29.98 o 
   5   7   6     2965.56     3011.68     79.08 o 
   6   7   6      662.83      620.89     35.11 o 
   7   7   6      296.43      396.15     53.49 o 
   8   7   6       95.07       23.57     39.51 o 
   9   7   6     1516.05     1505.63     60.84 o 
 -12   8   6     1018.22     1034.44     49.89 o 
 -11   8   6       10.79       -4.08      9.24 o 
 -10   8   6      522.94      544.77     48.85 o 
  -9   8   6     1338.17     1342.57     41.45 o 
  -8   8   6       63.79       92.72     14.04 o 
  -7   8   6      496.28      439.99     24.58 o 
  -6   8   6     1707.54     1675.26     33.80 o 
  -5   8   6      719.60      776.63     32.34 o 
  -4   8   6      171.98      169.10     13.45 o 
  -3   8   6     3042.79     3229.53    112.70 o 
  -2   8   6      195.09      150.95     33.14 o 
  -1   8   6      114.96      117.01     17.55 o 
   0   8   6       19.68       11.07     13.42 o 
   1   8   6     2323.13     2184.39     62.52 o 
   2   8   6      561.64      480.28     44.46 o 
   3   8   6     5187.97     5352.26    166.94 o 
   4   8   6       44.94       36.29     14.10 o 
   5   8   6     1337.95     1484.98     55.43 o 
   6   8   6      268.32      251.79     28.51 o 
   7   8   6     2118.61     2044.14    108.27 o 
   8   8   6       30.08      -11.02     46.73 o 
 -11   9   6      935.73      964.70     39.44 o 
 -10   9   6      336.61      376.30     44.24 o 
  -9   9   6      966.58      969.29     35.57 o 
  -8   9   6      664.83      678.94     28.49 o 
  -7   9   6       20.57       25.23     11.21 o 
  -6   9   6      742.78      723.30     26.86 o 
  -5   9   6     3589.35     3736.48    131.26 o 
  -4   9   6       17.00        9.81     17.23 o 
  -3   9   6     2218.44     2148.58     91.00 o 
  -2   9   6      846.23      918.67     60.53 o 
  -1   9   6        0.12       14.76     17.32 o 
   0   9   6        2.55       -1.82     16.15 o 
   1   9   6     3734.36     3581.78     89.44 o 
   2   9   6      524.25      509.36     34.94 o 
   3   9   6     1648.20     1839.72     91.72 o 
   4   9   6       45.38       41.28     15.90 o 
   5   9   6      862.69      978.93     48.07 o 
   6   9   6       68.77       72.91     18.90 o 
   7   9   6     1505.69     1483.39     97.84 o 
 -10  10   6      274.61      244.18     39.87 o 
  -9  10   6      452.61      423.95     27.96 o 
  -8  10   6       96.02      107.78     15.68 o 
  -7  10   6      243.94      239.37     40.12 o 
  -6  10   6      243.03      235.49     40.60 o 
  -5  10   6     2184.92     2226.21     99.65 o 
  -4  10   6       28.31       28.03     21.35 o 
  -3  10   6     1516.60     1495.35     80.04 o 
  -2  10   6      828.60      767.03     59.49 o 
  -1  10   6     1195.27     1073.70     65.46 o 
   0  10   6      315.06      296.03     27.88 o 
   1  10   6     1954.36     1894.82     63.74 o 
   2  10   6       94.99       94.82     26.53 o 
   3  10   6      222.17      313.42     48.19 o 
   4  10   6       43.84       34.34     16.32 o 
   5  10   6     1037.02     1110.36     54.60 o 
   6  10   6      136.29      191.56     29.71 o 
  -9  11   6      374.57      414.48     55.27 o 
  -8  11   6       48.95       27.71     26.38 o 
  -7  11   6     2132.38     2213.65    105.24 o 
  -6  11   6       16.44       57.85     28.31 o 
  -5  11   6     1448.55     1708.26     90.22 o 
  -4  11   6        1.06       -0.65     19.32 o 
  -3  11   6      136.45      172.25     39.38 o 
  -2  11   6      139.59       90.95     37.98 o 
  -1  11   6     1572.75     1504.81     81.71 o 
   0  11   6       22.74       62.83     29.20 o 
   1  11   6      745.04      782.35     42.81 o 
   2  11   6      457.06      369.84     35.84 o 
   3  11   6      177.01      272.91     47.78 o 
   4  11   6      222.46      190.69     29.48 o 
   5  11   6     1494.63     1448.84     64.36 o 
  -8  12   6       41.11       63.34     32.05 o 
  -7  12   6     1009.14     1083.87     76.76 o 
  -6  12   6       64.15       55.13     27.36 o 
  -5  12   6      999.90     1070.00     76.00 o 
  -4  12   6      151.63      144.60     34.71 o 
  -3  12   6      295.69      267.05     47.98 o 
  -2  12   6      418.92      489.59     53.84 o 
  -1  12   6     1436.27     1342.04     80.91 o 
   0  12   6      293.48      425.32     48.17 o 
   1  12   6       76.34       76.71     21.37 o 
   2  12   6      291.38      296.05     37.20 o 
   3  12   6      419.89      420.43     58.93 o 
  -5  13   6     1047.77     1244.79     84.84 o 
  -4  13   6      392.48      409.73     56.68 o 
  -3  13   6      583.61      729.82     67.90 o 
  -2  13   6      173.42      182.32     44.52 o 
  -1  13   6      968.91      991.06     74.69 o 
   0  13   6      524.05      453.89     52.90 o 
  -1 -14   7      525.51      634.51     72.15 o 
   0 -14   7      138.95       98.33     23.51 o 
   1 -14   7      928.94     1014.09     49.44 o 
   2 -14   7      453.02      491.97     52.30 o 
   3 -14   7      520.27      598.37     61.02 o 
   4 -14   7      713.64      765.79     60.21 o 
   5 -14   7      254.31      398.15     53.49 o 
   6 -14   7       24.57       58.34     29.97 o 
  -1 -13   7     1400.43     1301.13     54.99 o 
   0 -13   7        8.01       25.86     20.27 o 
   1 -13   7      956.18      992.29     46.86 o 
   2 -13   7     1020.22     1014.94     66.27 o 
   3 -13   7       29.59       85.39     37.40 o 
   4 -13   7      709.49      717.67     55.93 o 
   5 -13   7      340.04      407.67     52.20 o 
   6 -13   7        0.06        1.24     15.45 o 
   7 -13   7      535.41      522.28     59.42 o 
   8 -13   7     1293.70     1328.94     59.11 o 
  -4 -12   7      845.42      907.09     74.12 o 
  -3 -12   7       20.12       29.02     29.47 o 
  -2 -12   7     1124.32     1235.54     69.38 o 
  -1 -12   7      683.49      310.93     44.51 o 
   0 -12   7      761.53      742.04     39.40 o 
   1 -12   7      680.35      682.28     36.80 o 
   2 -12   7      903.02      891.22     58.17 o 
   3 -12   7      637.13      651.25     54.85 o 
   4 -12   7     2085.98     2135.22     65.17 o 
   5 -12   7      180.58      169.03     27.37 o 
   6 -12   7      553.84      539.97     37.57 o 
   7 -12   7      119.57      132.58     23.53 o 
   8 -12   7     1590.19     1582.68     62.58 o 
   9 -12   7       71.18      124.74     35.20 o 
  -6 -11   7      382.53      383.40     59.03 o 
  -4 -11   7     1322.18     1849.69    101.60 o 
  -3 -11   7      638.76      667.09     50.67 o 
  -2 -11   7      713.14      665.87     49.94 o 
  -1 -11   7      667.01      577.00     43.74 o 
   0 -11   7     3023.47     3138.86     80.35 o 
   1 -11   7      292.90      294.10     20.83 o 
   2 -11   7     2539.12     2500.36     66.92 o 
   3 -11   7       39.31       44.68     14.18 o 
   4 -11   7      181.41      196.79     22.52 o 
   5 -11   7      151.92      108.32     25.83 o 
   6 -11   7     1957.18     2138.83     67.39 o 
   7 -11   7      230.45      179.15     35.87 o 
   8 -11   7     1563.10     1427.15     82.41 o 
   9 -11   7       64.59       59.38     16.93 o 
  10 -11   7      177.51      312.68     59.88 o 
  -8 -10   7        5.47       46.16     33.58 o 
  -7 -10   7      665.61      662.77     80.46 o 
  -6 -10   7     1323.50     1447.55     93.13 o 
  -4 -10   7      960.04     1042.76     46.04 o 
  -3 -10   7      442.09      385.68     40.43 o 
  -2 -10   7     1802.71     1967.55     79.55 o 
  -1 -10   7      589.95      582.68     28.03 o 
   0 -10   7     5767.06     5908.00     94.74 o 
   1 -10   7       27.78       23.30     12.03 o 
   2 -10   7     2800.37     2903.79     71.21 o 
   3 -10   7       36.64       34.70     12.82 o 
   4 -10   7     1539.39     1592.47     50.91 o 
   5 -10   7      397.56      384.05     31.03 o 
   6 -10   7     3075.03     3017.58    113.97 o 
   7 -10   7      168.08      197.68     35.38 o 
   8 -10   7     1065.71     1033.09     44.39 o 
   9 -10   7      348.34      331.34     30.80 o 
  10 -10   7      943.10     1034.09     79.49 o 
  11 -10   7        1.58      -12.50     13.58 o 
  -9  -9   7       86.13      121.92     41.11 o 
  -8  -9   7      246.98      341.38     55.04 o 
  -7  -9   7      199.92      268.39     59.61 o 
  -6  -9   7     1840.82     2052.42    106.21 o 
  -4  -9   7      744.12      734.43     28.00 o 
  -3  -9   7       67.74       34.32     22.39 o 
  -2  -9   7     2460.09     2588.71     90.20 o 
  -1  -9   7      211.11      210.35     16.12 o 
   0  -9   7    16678.29    16720.31    216.88 o 
   1  -9   7       27.24       20.50      8.66 o 
   2  -9   7     2133.77     2110.47     56.00 o 
   3  -9   7     1150.43     1226.23     64.06 o 
   4  -9   7     6192.85     5891.71     92.39 o 
   5  -9   7      139.86       75.70     26.40 o 
   6  -9   7     2999.17     3125.44    113.85 o 
   7  -9   7      308.16      318.41     26.84 o 
   8  -9   7       11.21       36.01     14.40 o 
   9  -9   7      320.71      318.99     29.14 o 
  10  -9   7     2044.41     1992.43    104.80 o 
  11  -9   7        3.03        0.66     13.57 o 
  12  -9   7      846.45      934.45     48.45 o 
  -9  -8   7        7.93        4.35     25.00 o 
  -8  -8   7      925.12      953.25     73.95 o 
  -7  -8   7      145.77      134.60     53.50 o 
  -6  -8   7     2471.77     2376.67    110.48 o 
  -5  -8   7      316.83      284.55     23.84 o 
  -4  -8   7        4.47        8.09      7.85 o 
  -3  -8   7     1835.59     1649.69     66.63 o 
  -2  -8   7     2992.93     2901.94     92.33 o 
  -1  -8   7      216.73      170.75     15.55 o 
   0  -8   7     5304.79     5317.30     71.81 o 
   1  -8   7      924.47      978.49     24.47 o 
   2  -8   7     2217.58     2002.82     73.01 o 
   3  -8   7      523.37      504.19     20.97 o 
   4  -8   7     3394.30     3320.02     71.66 o 
   5  -8   7     1245.67     1107.54     59.87 o 
   6  -8   7     2449.59     2454.79     62.90 o 
   7  -8   7      425.22      394.92     27.24 o 
   8  -8   7       82.17       83.39     16.24 o 
   9  -8   7      257.25      246.14     25.70 o 
  10  -8   7      973.89      977.38     44.73 o 
  11  -8   7      324.07      337.14     32.24 o 
  12  -8   7       73.99       49.14     17.53 o 
 -10  -7   7      298.21      375.04     58.81 o 
  -9  -7   7        3.06       26.10     24.91 o 
  -8  -7   7     1694.00     1754.75     94.51 o 
  -7  -7   7      314.96      206.69     49.68 o 
  -6  -7   7     2587.29     2620.83     48.36 o 
  -5  -7   7      160.12      134.22     18.00 o 
  -4  -7   7     1908.33     1884.92     36.68 o 
  -3  -7   7      506.94      502.83     33.84 o 
  -2  -7   7     3729.55     3597.95     61.04 o 
  -1  -7   7      254.77      245.98     16.45 o 
   0  -7   7     2425.60     2388.20     46.19 o 
   1  -7   7     4982.72     5145.20     67.59 o 
   2  -7   7     4935.01     4942.96     93.91 o 
   3  -7   7      642.06      655.78     21.32 o 
   4  -7   7     2204.52     2135.98     50.87 o 
   5  -7   7     4669.99     4557.37     89.51 o 
   6  -7   7     1055.75     1162.78     40.03 o 
   7  -7   7     4097.59     4042.82     87.79 o 
   8  -7   7      150.66      161.10     20.14 o 
   9  -7   7      771.23      691.54     36.49 o 
  10  -7   7      624.73      628.38     34.81 o 
  11  -7   7      684.52      678.34     38.40 o 
  12  -7   7       21.74       26.03     14.86 o 
  13  -7   7     2003.92     2157.49    116.61 o 
 -11  -6   7       12.82      -11.08     26.23 o 
 -10  -6   7     1077.25     1085.31     78.25 o 
  -9  -6   7        3.63        7.16     21.36 o 
  -8  -6   7      999.47     1049.62     48.92 o 
  -7  -6   7      570.38      619.66     60.62 o 
  -6  -6   7      596.69      636.48     21.92 o 
  -5  -6   7     1064.08     1048.04     32.93 o 
  -4  -6   7     2595.86     2523.73     41.85 o 
  -3  -6   7      436.57      491.91     31.36 o 
  -2  -6   7     6177.70     6232.76    105.55 o 
  -1  -6   7     4999.46     5036.03     76.60 o 
   0  -6   7       37.72       25.53      9.24 o 
   1  -6   7     4579.04     4522.36     59.09 o 
   2  -6   7     8308.18     8259.42    137.77 o 
   3  -6   7      279.29      304.06     14.31 o 
   4  -6   7     2886.76     2953.29     47.17 o 
   5  -6   7     6433.46     6717.91     91.78 o 
   6  -6   7       32.33       35.87     10.27 o 
   7  -6   7     4345.82     4327.81     90.50 o 
   8  -6   7     2880.24     2843.00     71.01 o 
   9  -6   7      143.83      138.88     20.17 o 
  10  -6   7      264.14      268.02     25.85 o 
  11  -6   7     1027.81      966.72     44.28 o 
  12  -6   7       27.28       21.26     14.19 o 
  13  -6   7     1538.66     1663.16    100.47 o 
 -11  -5   7       59.62       81.62     32.12 o 
 -10  -5   7     1701.60     1602.51     89.57 o 
  -9  -5   7        9.51       25.08     15.67 o 
  -8  -5   7     1124.14     1066.72     45.96 o 
  -7  -5   7     1499.16     1414.28     54.02 o 
  -6  -5   7     1122.41     1131.95     26.62 o 
  -5  -5   7     3867.12     3920.24     73.50 o 
  -4  -5   7     3360.59     3335.85     53.55 o 
  -3  -5   7      904.46      916.20     20.13 o 
  -2  -5   7     7242.38     7608.94    102.54 o 
  -1  -5   7     5119.55     4816.69     71.03 o 
   0  -5   7      755.74      720.58     19.89 o 
   1  -5   7     3789.10     3867.49     59.14 o 
   2  -5   7      653.88      551.89     33.97 o 
   3  -5   7     3249.97     3453.29     52.22 o 
   4  -5   7      281.32      251.87     10.05 o 
   5  -5   7     8855.35     9224.74    117.73 o 
   6  -5   7      692.56      666.56     28.19 o 
   7  -5   7     1078.62     1275.33     41.40 o 
   8  -5   7       13.78        7.76      9.82 o 
   9  -5   7     2887.09     2851.31     72.70 o 
  10  -5   7       43.98       49.51     13.69 o 
  11  -5   7     2031.75     2040.80     64.39 o 
  12  -5   7       31.44       45.61     16.53 o 
  13  -5   7      797.30      807.85     72.55 o 
 -12  -4   7       96.70       90.40     30.16 o 
 -11  -4   7       68.82       87.40     19.27 o 
 -10  -4   7      986.43      964.13     45.37 o 
  -9  -4   7      391.44      378.48     25.30 o 
  -8  -4   7      471.69      446.76     22.14 o 
  -7  -4   7     4440.07     4299.61    132.90 o 
  -6  -4   7     1554.25     1574.85     30.60 o 
  -5  -4   7     4262.30     4548.29     79.97 o 
  -4  -4   7     3348.16     3458.22     47.30 o 
  -3  -4   7     3523.71     3249.35     43.72 o 
  -2  -4   7      392.50      315.24     12.99 o 
  -1  -4   7     4560.72     4167.13     60.54 o 
   0  -4   7      412.54      328.78     12.60 o 
   1  -4   7      407.87      494.67     19.36 o 
   2  -4   7      171.09      214.09     20.98 o 
   3  -4   7    12615.50    13112.13    288.42 o 
   4  -4   7        4.52       10.11      3.44 o 
   5  -4   7     8929.63     9353.77    222.34 o 
   6  -4   7      234.43      195.36     17.09 o 
   7  -4   7      125.48      159.61     16.80 o 
   8  -4   7        1.19       -7.29      7.29 o 
   9  -4   7     4701.23     4560.41     96.77 o 
  10  -4   7      116.16      111.60     17.86 o 
  11  -4   7     1711.56     1935.56     62.07 o 
  12  -4   7       65.58       95.45     18.92 o 
  13  -4   7       83.82      138.92     23.71 o 
 -12  -3   7      116.25      142.26     31.49 o 
 -11  -3   7        0.03       24.25     18.79 o 
 -10  -3   7     1044.52     1009.00     43.91 o 
  -9  -3   7     1802.05     1792.14     37.97 o 
  -8  -3   7       37.63       47.21     10.60 o 
  -7  -3   7     5774.71     5823.21    115.61 o 
  -6  -3   7      434.97      437.45     17.80 o 
  -5  -3   7     5284.77     5650.87    129.71 o 
  -4  -3   7     1272.83     1336.38     23.19 o 
  -3  -3   7    15098.28    15452.93    161.70 o 
  -2  -3   7      280.64      407.86     16.62 o 
  -1  -3   7     2589.15     2495.42     38.29 o 
   0  -3   7       98.00       87.96      8.76 o 
   1  -3   7     2208.52     2287.40     44.43 o 
   2  -3   7      706.16      821.95     35.61 o 
   3  -3   7    37734.92    40426.25    819.05 o 
   4  -3   7       58.72       69.52      6.68 o 
   5  -3   7     7247.61     7602.90    155.12 o 
   6  -3   7      505.73      568.24     15.58 o 
   7  -3   7     1099.92     1121.58     36.81 o 
   8  -3   7       16.71       13.30      9.35 o 
   9  -3   7     5793.99     5760.01    112.73 o 
  10  -3   7      281.77      301.52     26.68 o 
  11  -3   7      219.89      209.08     23.94 o 
  12  -3   7      346.65      326.40     30.29 o 
  13  -3   7      160.13      218.57     27.46 o 
 -13  -2   7      565.95      625.24     64.92 o 
 -12  -2   7      401.60      446.11     49.29 o 
 -11  -2   7      537.60      488.56     49.03 o 
 -10  -2   7      102.23      102.09     32.12 o 
  -9  -2   7     5359.29     5361.83     88.02 o 
  -8  -2   7      269.14      270.45     23.51 o 
  -7  -2   7     1601.11     1659.83     71.71 o 
  -6  -2   7        9.28        8.24      9.21 o 
  -5  -2   7     4021.34     4390.85     85.10 o 
  -4  -2   7        0.01       -3.51      3.51 o 
  -3  -2   7    28658.00    30037.37    349.82 o 
  -2  -2   7     1120.19     1199.98     31.79 o 
  -1  -2   7     2038.98     2084.26     60.12 o 
   0  -2   7     1845.23      930.84     34.84 o 
   1  -2   7     2865.41     2744.81     49.10 o 
   2  -2   7      947.84     1077.96     20.87 o 
   3  -2   7    26693.48    28690.91    587.34 o 
   4  -2   7        6.49       12.35      4.33 o 
   5  -2   7     2333.74     2327.41     58.59 o 
   6  -2   7     2529.14     2625.74     42.14 o 
   7  -2   7     1762.10     1775.85     46.64 o 
   8  -2   7      286.87      343.57     24.05 o 
   9  -2   7     2452.59     2271.31     59.86 o 
  10  -2   7     2042.32     1890.50     86.82 o 
  11  -2   7        0.01       21.56     12.67 o 
  12  -2   7     1049.12     1198.42     48.90 o 
  13  -2   7      902.31      894.69     43.77 o 
 -13  -1   7      632.05      708.82     64.20 o 
 -12  -1   7       50.35       68.25     24.22 o 
 -11  -1   7     1726.93     1596.10     76.93 o 
 -10  -1   7      205.95      176.95     35.55 o 
  -9  -1   7     3170.23     3039.43     58.55 o 
  -8  -1   7      139.56      148.20     17.38 o 
  -7  -1   7      374.23      419.09     39.12 o 
  -6  -1   7       59.01       74.18     12.11 o 
  -5  -1   7     6425.71     6630.77    112.95 o 
  -4  -1   7      350.08      371.05     18.31 o 
  -3  -1   7    15361.03    16351.12    239.86 o 
  -2  -1   7     1313.23     1254.09     16.82 o 
  -1  -1   7      105.41      162.97      4.67 o 
   0  -1   7      661.26      605.01     14.24 o 
   1  -1   7     6096.78     6085.89     77.38 o 
   2  -1   7     1627.42     1682.19     28.64 o 
   3  -1   7     6228.93     6931.45    157.50 o 
   4  -1   7     2240.64     2184.77     44.78 o 
   5  -1   7      250.85      273.93     15.25 o 
   6  -1   7     3070.70     3068.75     62.24 o 
   7  -1   7     4123.97     4042.87     79.04 o 
   8  -1   7      279.70      316.62     22.91 o 
   9  -1   7      203.18      239.12     21.43 o 
  10  -1   7     4239.17     4331.56     93.05 o 
  11  -1   7       18.60       34.07     13.92 o 
  12  -1   7      527.54      540.19     37.25 o 
  13  -1   7      462.40      497.75     36.96 o 
 -13   0   7      931.41     1068.23     72.55 o 
 -12   0   7        6.48      -10.18     11.09 o 
 -11   0   7     1252.77     1273.47     47.90 o 
 -10   0   7      887.31      761.98     52.44 o 
  -9   0   7     1156.77     1155.18     28.61 o 
  -8   0   7     1481.99     1505.09     31.15 o 
  -7   0   7     2633.13     2624.64     85.72 o 
  -6   0   7      263.63      213.54     13.80 o 
  -5   0   7     3831.78     3796.47     72.18 o 
  -4   0   7     1822.40     1929.18     42.56 o 
  -3   0   7     6324.49     6888.55    109.75 o 
  -2   0   7     1034.16     1061.27     29.69 o 
  -1   0   7    10030.58    10594.27    110.23 o 
   0   0   7     2159.71     2299.24     33.53 o 
   1   0   7     5409.31     5406.14     70.14 o 
   2   0   7      708.91      724.73     17.13 o 
   3   0   7     2152.04     2331.18     64.43 o 
   4   0   7     7590.37     7934.09    102.22 o 
   5   0   7     3818.82     3838.93    102.44 o 
   6   0   7       19.67       17.40      6.62 o 
   7   0   7     1646.67     1638.14     42.53 o 
   8   0   7      926.85      956.00     33.99 o 
   9   0   7      250.84      257.17     21.35 o 
  10   0   7     3531.09     3701.22    124.95 o 
  11   0   7       83.21       96.54     17.28 o 
  12   0   7       95.40      105.35     16.72 o 
  13   0   7        3.61       -2.98     21.48 o 
 -13   1   7     1854.19     2080.62     99.52 o 
 -12   1   7        5.35        3.29     11.93 o 
 -11   1   7     1485.31     1561.13     54.54 o 
 -10   1   7     1176.94     1021.63     61.07 o 
  -9   1   7      468.76      408.39     18.09 o 
  -8   1   7     1333.24     1297.84     28.11 o 
  -7   1   7     6590.28     6688.84    161.98 o 
  -6   1   7      182.57      163.88     12.02 o 
  -5   1   7     4807.30     4895.18     85.63 o 
  -4   1   7     4006.08     4179.39     60.74 o 
  -3   1   7       13.29       24.81      5.35 o 
  -2   1   7     9311.76    10032.68    215.23 o 
  -1   1   7    12762.00    13595.09    162.17 o 
   0   1   7     1561.06     1858.00     36.18 o 
   1   1   7     5247.37     5498.04     89.90 o 
   2   1   7    23859.10    25717.15    371.74 o 
   3   1   7      109.51      116.03     14.19 o 
   4   1   7     9301.24     9676.65    106.30 o 
   5   1   7     2372.72     2376.48     53.67 o 
   6   1   7      408.65      413.28     14.97 o 
   7   1   7      815.38      827.75     22.02 o 
   8   1   7     3004.43     2904.13     48.40 o 
   9   1   7        6.09       11.45      7.86 o 
  10   1   7     1262.64     1327.79     70.10 o 
  11   1   7        4.21       12.61     19.33 o 
  12   1   7      384.65      395.45     52.87 o 
 -13   2   7     1306.64     1201.81     77.52 o 
 -12   2   7        4.53        3.37     13.31 o 
 -11   2   7     1119.08     1126.74     46.54 o 
 -10   2   7     2187.98     2037.96     85.73 o 
  -9   2   7      103.39       98.90     16.31 o 
  -8   2   7     1985.58     1969.40     35.60 o 
  -7   2   7     6838.01     6725.71    160.46 o 
  -6   2   7      158.41      166.22     10.47 o 
  -5   2   7     3050.79     3306.84     63.75 o 
  -4   2   7     8217.94     8117.54    128.26 o 
  -3   2   7        8.97       14.95      6.00 o 
  -2   2   7    15291.60    16586.02    348.94 o 
  -1   2   7     2964.21     3363.07     60.88 o 
   0   2   7    14507.61    16015.89    238.82 o 
   2   2   7     4284.95     4122.98     58.27 o 
   3   2   7      244.36      310.48     18.19 o 
   4   2   7     2854.37     2947.52     39.92 o 
   5   2   7       97.28       83.24     10.62 o 
   6   2   7     3898.96     3865.48     53.60 o 
   7   2   7       18.36       14.98      6.28 o 
   8   2   7     2649.83     2612.88     44.71 o 
   9   2   7        0.37      -10.02     10.02 o 
  10   2   7       58.43      107.99     27.39 o 
  11   2   7        9.49       -4.78     16.81 o 
  12   2   7      981.99     1029.94     71.33 o 
 -13   3   7     1012.63      981.54     71.24 o 
 -12   3   7      164.36      158.11     23.35 o 
 -11   3   7      110.24       85.31     17.84 o 
 -10   3   7     2305.44     2276.46     94.30 o 
  -9   3   7      156.76      131.02     18.03 o 
  -8   3   7        8.24        8.79      7.66 o 
  -7   3   7     2763.31     2636.73     79.58 o 
  -6   3   7     1088.34     1062.18     27.00 o 
  -5   3   7     1615.18     1627.78     55.49 o 
  -4   3   7    13864.29    14264.28    150.05 o 
  -3   3   7       27.03       15.69      6.93 o 
  -2   3   7     2566.09     2498.30     71.59 o 
  -1   3   7      457.37      461.06     18.86 o 
   1   3   7      389.63      396.63     17.75 o 
   2   3   7     8083.78     8085.19    104.47 o 
   3   3   7       19.61       21.54      4.66 o 
   4   3   7       34.65       30.47      5.90 o 
   5   3   7       99.29      124.38     11.04 o 
   6   3   7     4677.18     4577.70     60.17 o 
   7   3   7       66.79       59.66     14.63 o 
   8   3   7     1971.06     1878.69     58.86 o 
   9   3   7       28.47       32.13     14.23 o 
  10   3   7       39.02       52.70     21.79 o 
  11   3   7      137.11      146.89     32.66 o 
  12   3   7     1261.67     1464.15     85.83 o 
 -13   4   7      354.22      422.44     52.32 o 
 -12   4   7      824.78      853.73     43.55 o 
 -11   4   7        6.22       14.52     13.00 o 
 -10   4   7     3126.90     3092.47    112.39 o 
  -9   4   7      313.77      310.83     25.77 o 
  -8   4   7      674.17      703.74     32.51 o 
  -7   4   7      522.12      525.37     37.40 o 
  -6   4   7     6548.30     6391.58    110.05 o 
  -5   4   7       58.20       56.46     12.77 o 
  -4   4   7     3485.98     3419.47     46.45 o 
  -3   4   7     1577.23     1580.42     52.42 o 
  -2   4   7     5002.49     5139.13    129.94 o 
  -1   4   7      211.57      217.33     11.63 o 
   0   4   7    16876.50    17409.38    205.94 o 
   1   4   7      631.99      697.17     25.76 o 
   2   4   7     2409.09     2455.72     82.23 o 
   3   4   7      500.06      412.48     34.23 o 
   4   4   7       13.41       18.95      8.88 o 
   5   4   7      251.34      185.61     19.73 o 
   6   4   7     9392.79     9230.83    166.31 o 
   7   4   7      493.83      485.31     30.56 o 
   8   4   7      333.11      325.62     28.53 o 
   9   4   7      587.02      566.16     36.76 o 
  10   4   7      674.01      770.74     57.91 o 
  11   4   7       80.14       88.18     28.13 o 
 -13   5   7      158.39      129.71     24.18 o 
 -12   5   7     1335.36     1338.43     54.80 o 
 -11   5   7      397.66      294.21     28.65 o 
 -10   5   7     1408.66     1442.88     74.81 o 
  -9   5   7      127.95       84.96     15.72 o 
  -8   5   7     2164.36     2108.48     58.03 o 
  -7   5   7       33.37       -3.69     24.94 o 
  -6   5   7     5144.01     5089.78     67.08 o 
  -5   5   7       87.61       85.96     12.89 o 
  -4   5   7      839.17      778.75     19.15 o 
  -3   5   7      839.17      763.29     35.23 o 
  -2   5   7     1938.33     2022.42     70.45 o 
  -1   5   7       95.28      132.22      9.13 o 
   0   5   7    27759.42    29539.61    441.20 o 
   1   5   7     1591.96     1745.99     46.55 o 
   2   5   7     2793.37     2879.21     94.87 o 
   3   5   7     2611.68     2521.40     89.89 o 
   4   5   7     2651.96     2589.50     64.94 o 
   5   5   7      762.64      729.80     33.93 o 
   6   5   7     1331.38     1328.46     47.02 o 
   7   5   7     2158.34     2155.04     98.02 o 
   8   5   7     1153.44     1152.23     76.08 o 
   9   5   7      721.51      675.92     38.45 o 
  10   5   7      383.02      386.78     48.77 o 
  11   5   7       14.38        4.71     20.48 o 
 -13   6   7        0.77       -3.17     14.94 o 
 -12   6   7      483.09      444.23     36.58 o 
 -11   6   7       34.73       18.34     14.18 o 
 -10   6   7      840.35      891.97     59.29 o 
  -9   6   7       18.83       12.17      8.83 o 
  -8   6   7     3617.27     3446.37     79.26 o 
  -7   6   7       72.90       60.66     27.32 o 
  -6   6   7     2626.26     2509.93     41.70 o 
  -5   6   7      169.38      141.31     15.34 o 
  -4   6   7      331.57      295.79     15.91 o 
  -3   6   7     1981.07     1966.04     63.02 o 
  -2   6   7     4699.13     4716.41    135.63 o 
  -1   6   7      574.68      594.02     17.21 o 
   0   6   7     4536.29     4323.54     89.18 o 
   1   6   7      791.38      740.61     31.16 o 
   2   6   7     2223.33     2106.60     82.03 o 
   3   6   7     1671.89     1742.67     76.12 o 
   4   6   7     1932.45     1941.32     56.85 o 
   5   6   7     1167.48     1171.87     44.18 o 
   6   6   7      278.83      292.12     27.26 o 
   7   6   7     2897.28     2856.49    119.06 o 
   8   6   7      461.44      440.50     55.37 o 
   9   6   7      513.16      519.94     40.50 o 
  10   6   7      696.76      699.34     74.93 o 
 -12   7   7      911.11      925.63     46.37 o 
 -11   7   7       62.22       35.37     16.36 o 
 -10   7   7      503.52      510.48     52.87 o 
  -9   7   7       11.40       -8.78      8.78 o 
  -8   7   7     2904.86     2971.19     61.06 o 
  -7   7   7      543.49      515.27     23.29 o 
  -6   7   7     1289.18     1266.39     28.65 o 
  -5   7   7     1282.59     1270.09     41.32 o 
  -4   7   7     2652.65     2464.34     45.78 o 
  -3   7   7     1540.90     1639.04     56.86 o 
  -2   7   7     2693.54     2612.61     95.41 o 
  -1   7   7       83.25       68.95     13.82 o 
   0   7   7     1504.95     1490.76     47.62 o 
   1   7   7     1683.27     1720.69     52.27 o 
   2   7   7     2489.18     2396.32     93.76 o 
   3   7   7      450.30      465.41     44.63 o 
   4   7   7     1146.80     1163.92     45.57 o 
   5   7   7     1927.29     1813.01     59.80 o 
   6   7   7        9.08       18.08     13.08 o 
   7   7   7     2069.38     2061.98    104.53 o 
   8   7   7      324.62      279.89     54.08 o 
   9   7   7       44.20       73.35     20.02 o 
 -12   8   7        2.90       12.25     15.86 o 
 -11   8   7      786.99      351.65     42.73 o 
 -10   8   7     1531.70     1452.50     74.48 o 
  -9   8   7       33.95       51.00     13.55 o 
  -8   8   7     1892.98     1952.63     48.27 o 
  -7   8   7     1556.97     1490.70     39.71 o 
  -6   8   7       87.66       85.93     10.29 o 
  -5   8   7     1376.36     1319.34     42.33 o 
  -4   8   7     1395.55     1363.37     40.53 o 
  -3   8   7        1.52       28.78     17.94 o 
  -2   8   7     1650.98     1703.89     75.56 o 
  -1   8   7     2532.93     2451.45     66.93 o 
   0   8   7        5.36       -5.18     13.79 o 
   1   8   7     2317.49     2340.31     66.11 o 
   2   8   7      488.25      443.89     44.32 o 
   3   8   7     1416.83     1534.34     78.36 o 
   4   8   7      446.92      384.44     32.00 o 
   5   8   7     1833.77     1975.35     65.84 o 
   6   8   7       38.60       26.99     14.50 o 
   7   8   7     1838.64     1982.96    107.37 o 
   8   8   7       44.40       16.94     47.73 o 
 -11   9   7      461.84      510.45     32.98 o 
 -10   9   7     1294.69     1269.94     71.56 o 
  -9   9   7       99.04       81.45     14.99 o 
  -8   9   7      430.87      466.73     26.17 o 
  -7   9   7     1497.29     1464.35     40.30 o 
  -6   9   7        3.12        8.71     10.85 o 
  -5   9   7     1367.61     1355.53     74.83 o 
  -4   9   7      836.88      774.69     53.75 o 
  -3   9   7     1517.18     1418.94     73.78 o 
  -2   9   7      495.33      464.04     47.44 o 
  -1   9   7     5400.76     4704.54    151.68 o 
   0   9   7      824.85      759.71     38.18 o 
   1   9   7      452.61      514.91     33.23 o 
   2   9   7       64.23       14.43     29.49 o 
   3   9   7     1261.61     1274.12     77.43 o 
   4   9   7        0.03       -3.16     11.95 o 
   5   9   7     2156.82     2181.81     73.62 o 
   6   9   7       40.60       24.55     17.48 o 
   7   9   7      371.84      435.27     63.86 o 
 -10  10   7      545.53      649.27     53.56 o 
  -9  10   7      109.57       79.52     16.21 o 
  -8  10   7       57.34       73.00     30.67 o 
  -7  10   7     1700.79     1810.26     92.47 o 
  -6  10   7       30.22       26.96     22.64 o 
  -5  10   7     1107.42     1234.76     73.08 o 
  -4  10   7      815.04      828.66     58.21 o 
  -3  10   7     1338.15     1358.81     77.02 o 
  -2  10   7       41.52       59.82     29.82 o 
  -1  10   7     3343.92     3178.09    121.88 o 
   0  10   7      320.80      325.13     28.81 o 
   1  10   7       12.28       36.15     14.21 o 
   2  10   7       46.11       18.24     23.15 o 
   3  10   7     2891.27     2948.01    124.55 o 
   4  10   7        6.91        3.65     14.19 o 
   5  10   7     1156.61     1243.17     58.30 o 
   6  10   7       39.38       27.35     18.98 o 
  -9  11   7      984.60     1038.81     75.77 o 
  -8  11   7       10.73        6.31     25.71 o 
  -7  11   7     1408.77     1628.68     91.23 o 
  -6  11   7      168.88      109.43     31.48 o 
  -5  11   7     1439.03     1495.97     83.89 o 
  -4  11   7       21.04       23.75     23.87 o 
  -3  11   7     3416.56     3078.44    125.22 o 
  -2  11   7       39.43      -11.25     32.95 o 
  -1  11   7     1165.25     1068.13     70.97 o 
   0  11   7      134.60      129.67     31.96 o 
   1  11   7      585.22      529.86     40.68 o 
   2  11   7       81.01       52.48     27.86 o 
   3  11   7     1517.43     1500.58     92.45 o 
   4  11   7       88.31       66.33     21.09 o 
  -7  12   7      113.02      140.80     37.16 o 
  -6  12   7        7.43       -6.50     20.36 o 
  -5  12   7     1156.61     1232.95     81.18 o 
  -4  12   7        0.19       -7.56     19.70 o 
  -3  12   7     1627.70     1703.47     94.25 o 
  -2  12   7      134.02      111.31     39.54 o 
  -1  12   7       14.89       15.26     23.03 o 
   0  12   7      327.02      388.13     49.64 o 
   1  12   7      880.59      839.31     48.67 o 
   2  12   7      472.62      490.18     45.11 o 
  -4  13   7        6.74        3.88     24.60 o 
  -3  13   7      866.31      849.90     67.91 o 
  -2  13   7      795.24      845.33     72.10 o 
   0 -14   8      236.27      208.09     46.69 o 
   1 -14   8       49.40       35.08     19.72 o 
   2 -14   8      237.59      229.67     42.04 o 
   3 -14   8     1901.00     2133.22    101.80 o 
   4 -14   8       16.37       53.39     26.43 o 
   5 -14   8      897.15     1108.19     76.47 o 
  -1 -13   8      406.92      478.07     62.55 o 
   0 -13   8     1779.17     1876.45     63.81 o 
   1 -13   8       10.04        3.81     15.28 o 
   2 -13   8       82.56      114.40     27.54 o 
   3 -13   8     2270.06     2215.45     97.93 o 
   4 -13   8       21.97        9.19     19.97 o 
   5 -13   8      729.01      871.88     67.46 o 
   6 -13   8      955.32      979.54     47.75 o 
   7 -13   8      345.18      249.19     52.09 o 
   8 -13   8      387.99      451.41     40.85 o 
  -5 -12   8      749.06      934.83     87.84 o 
  -4 -12   8        8.32       -6.08     25.36 o 
  -3 -12   8     1692.51     1916.05    104.70 o 
  -1 -12   8        0.32       -8.73     11.48 o 
   0 -12   8     2409.66     2470.49     72.12 o 
   1 -12   8      278.94      294.98     28.49 o 
   2 -12   8      505.73      612.27     38.05 o 
   3 -12   8      890.19      891.63     62.58 o 
   4 -12   8      637.40      649.04     36.14 o 
   5 -12   8      492.89      461.70     35.97 o 
   6 -12   8     1629.48     1612.47     59.66 o 
   7 -12   8      437.87      450.07     37.58 o 
   8 -12   8       32.87       23.80     18.15 o 
   9 -12   8      191.87      278.35     46.85 o 
  -6 -11   8      353.28      379.81     58.80 o 
  -5 -11   8      871.94      827.14     77.45 o 
  -4 -11   8      248.43      252.23     46.57 o 
  -3 -11   8      412.45      438.24     56.34 o 
  -2 -11   8      850.68      868.74     55.34 o 
  -1 -11   8       12.62        3.81      9.36 o 
   0 -11   8     2299.51     2388.95     68.15 o 
   1 -11   8      390.29      391.78     24.21 o 
   2 -11   8     1262.41     1356.65     40.06 o 
   3 -11   8      226.23      206.24     41.64 o 
   4 -11   8     3405.48     3280.48     81.82 o 
   5 -11   8      294.66      261.75     29.67 o 
   6 -11   8     1450.14     1397.26     53.92 o 
   7 -11   8      184.82      156.93     34.32 o 
   8 -11   8      121.96      145.98     33.84 o 
   9 -11   8       13.53       11.81     22.48 o 
  10 -11   8     2935.72     3094.59    140.49 o 
  -8 -10   8      473.84      528.37     68.62 o 
  -7 -10   8      426.12      437.09     73.82 o 
  -6 -10   8      250.10      249.86     48.45 o 
  -5 -10   8      794.46      904.84     76.84 o 
  -4 -10   8      992.59     1010.57     74.17 o 
  -3 -10   8      147.39      130.30     29.89 o 
  -2 -10   8     2103.63     2224.97     85.78 o 
  -1 -10   8      346.27      358.47     23.81 o 
   0 -10   8      110.68      140.24     15.76 o 
   1 -10   8      286.48      322.94     20.91 o 
   2 -10   8     2649.41     2615.85     55.31 o 
   3 -10   8      213.02      239.95     39.98 o 
   4 -10   8     6498.57     6252.54    124.58 o 
   5 -10   8      159.81      133.77     25.33 o 
   6 -10   8       12.52       38.19     21.83 o 
   7 -10   8      249.83      223.92     37.59 o 
   8 -10   8      395.46      421.85     32.56 o 
   9 -10   8      201.84      183.68     23.42 o 
  10 -10   8     2070.55     2159.34    113.37 o 
  11 -10   8      108.73      118.71     22.98 o 
  -9  -9   8       26.37       24.40     35.55 o 
  -8  -9   8      881.27     1114.50     84.13 o 
  -7  -9   8      521.74      497.49     69.05 o 
  -6  -9   8      323.31      339.59     53.17 o 
  -5  -9   8      485.28      619.80     63.78 o 
  -4  -9   8     2519.73     2552.83     77.05 o 
  -3  -9   8      199.41      163.46     27.35 o 
  -2  -9   8     3988.61     3782.09    114.56 o 
  -1  -9   8       95.43       91.23     10.80 o 
   0  -9   8     1169.04     1132.16     28.64 o 
   1  -9   8       42.80       43.50      8.94 o 
   2  -9   8     4627.56     4566.19     77.26 o 
   3  -9   8      130.91      126.54     21.14 o 
   4  -9   8     2346.69     2308.50     59.43 o 
   5  -9   8      140.03       96.15     29.79 o 
   6  -9   8     1139.23      963.17     59.46 o 
   7  -9   8      525.96      535.67     30.51 o 
   8  -9   8     1865.27     1854.35     59.31 o 
   9  -9   8      135.17      164.96     23.10 o 
  10  -9   8     1178.33     1330.26     86.84 o 
  11  -9   8      647.88      638.08     44.69 o 
  12  -9   8      201.22      221.81     28.90 o 
  -9  -8   8       41.78       45.75     32.72 o 
  -8  -8   8      432.26      566.86     65.42 o 
  -7  -8   8      143.01      115.52     50.00 o 
  -6  -8   8      357.26      282.88     32.08 o 
  -5  -8   8       22.15       13.80     21.99 o 
  -4  -8   8     2597.32     2598.33     46.78 o 
  -3  -8   8       79.80       42.94     22.87 o 
  -2  -8   8     3050.21     3013.03     93.47 o 
  -1  -8   8      978.30      826.24     27.25 o 
   0  -8   8     2126.57     2053.51     37.69 o 
   1  -8   8        6.92        9.14      6.10 o 
   2  -8   8     6857.41     6921.90    125.88 o 
   3  -8   8      315.42      303.88     17.25 o 
   4  -8   8      287.92      305.92     22.91 o 
   5  -8   8      701.64      625.58     47.11 o 
   6  -8   8     3631.00     3515.23     79.79 o 
   7  -8   8       21.94       34.83     12.58 o 
   8  -8   8     2419.79     2424.96     67.73 o 
   9  -8   8      564.87      568.69     34.26 o 
  10  -8   8       85.48      118.70     39.96 o 
  11  -8   8      356.04      302.77     30.91 o 
  12  -8   8      282.67      341.60     34.17 o 
 -10  -7   8     1358.12     1243.83     88.53 o 
  -9  -7   8       20.65       18.76     23.71 o 
  -8  -7   8        5.39        4.73     17.60 o 
  -7  -7   8      202.54      236.92     51.13 o 
  -6  -7   8     1919.39     1927.02     64.56 o 
  -5  -7   8      234.20      246.36     22.90 o 
  -4  -7   8     3309.28     3362.24     52.86 o 
  -3  -7   8      189.49      147.55     22.81 o 
  -2  -7   8     4233.96     4192.98     86.86 o 
  -1  -7   8        2.95        6.06      7.31 o 
   0  -7   8     7981.96     8504.62    117.81 o 
   1  -7   8       85.74       74.73      8.62 o 
   2  -7   8     2420.02     2377.76     57.95 o 
   3  -7   8     1908.48     1946.41     39.24 o 
   4  -7   8        2.58        0.11      6.13 o 
   5  -7   8     1911.55     1870.68     78.18 o 
   6  -7   8     1082.90     1091.18     38.68 o 
   7  -7   8      223.28      220.26     21.37 o 
   8  -7   8     1086.91     1105.94     43.02 o 
   9  -7   8     2079.80     2192.98     65.21 o 
  10  -7   8      154.38      180.38     23.35 o 
  11  -7   8     1005.98     1059.23     48.30 o 
  12  -7   8      339.40      346.21     33.05 o 
  13  -7   8        0.69      -11.48     21.30 o 
 -11  -6   8       10.40       60.12     32.78 o 
 -10  -6   8      338.42      376.46     55.66 o 
  -9  -6   8       70.55       74.17     18.95 o 
  -8  -6   8      189.94      155.96     25.05 o 
  -7  -6   8      785.64      777.58     44.47 o 
  -6  -6   8     3956.24     3940.83     72.58 o 
  -5  -6   8      417.01      393.17     18.84 o 
  -4  -6   8     1407.06     1334.20     27.76 o 
  -3  -6   8     1827.34     1911.24     61.85 o 
  -2  -6   8     1530.90     1412.15     40.87 o 
  -1  -6   8     1062.45     1078.04     27.75 o 
   0  -6   8     9803.05    10504.74    137.56 o 
   1  -6   8      505.07      400.80     14.18 o 
   2  -6   8     2544.38     2531.21     57.39 o 
   3  -6   8     9421.30     9607.64    124.91 o 
   4  -6   8      196.89      141.70     10.70 o 
   5  -6   8     1323.28     1359.37     29.29 o 
   6  -6   8     1512.30     1559.40     46.17 o 
   7  -6   8      487.03      518.35     28.24 o 
   8  -6   8        0.62       15.83     10.57 o 
   9  -6   8     2722.93     2720.87     72.38 o 
  10  -6   8      789.76      833.11     63.41 o 
  11  -6   8      291.35      299.28     29.59 o 
  12  -6   8       12.16       27.17     14.73 o 
  13  -6   8      662.36      834.04     74.85 o 
 -11  -5   8        0.38       -0.76     11.90 o 
 -10  -5   8       13.30       23.56     19.15 o 
  -9  -5   8      179.89      197.22     25.87 o 
  -8  -5   8      409.68      437.96     35.19 o 
  -7  -5   8       30.46        2.78     33.08 o 
  -6  -5   8     3958.24     3846.26     56.92 o 
  -5  -5   8     1381.97     1343.74     34.53 o 
  -4  -5   8       27.79       29.00      5.71 o 
  -3  -5   8     3160.55     3147.08     44.45 o 
  -2  -5   8     2408.27     2397.73     52.42 o 
  -1  -5   8      275.96      328.37     15.08 o 
   0  -5   8     7754.46     7812.37    104.49 o 
   1  -5   8    10606.47    10803.74    167.62 o 
   2  -5   8     3648.24     3348.64     96.23 o 
   3  -5   8     9925.17    10173.50    128.83 o 
   4  -5   8     2488.50     2393.21     39.19 o 
   5  -5   8     2875.49     3273.32     67.82 o 
   6  -5   8      110.62      117.86     14.71 o 
   7  -5   8     5757.68     5881.03    111.38 o 
   8  -5   8       59.26       75.84     14.14 o 
   9  -5   8     2501.89     2454.96     66.69 o 
  10  -5   8      547.06      521.72     51.44 o 
  11  -5   8      102.27      130.38     21.55 o 
  12  -5   8       65.64       74.88     17.53 o 
  13  -5   8     2131.05     2304.49    116.58 o 
 -12  -4   8      734.27      837.52     61.27 o 
 -11  -4   8       89.27      101.84     17.13 o 
 -10  -4   8        3.54       -8.93     15.77 o 
  -9  -4   8      630.44      602.72     37.57 o 
  -8  -4   8     1562.73     1572.71     54.40 o 
  -7  -4   8      784.24      747.85     41.61 o 
  -6  -4   8     1160.37     1082.95     29.27 o 
  -5  -4   8     1781.15     1828.11     54.29 o 
  -4  -4   8     1006.54     1050.99     20.81 o 
  -3  -4   8     3877.83     4088.36     51.95 o 
  -2  -4   8     6048.78     6306.94    137.64 o 
  -1  -4   8      789.49      803.02     19.44 o 
   0  -4   8      531.91      652.28     20.57 o 
   1  -4   8     4045.07     3830.01     69.36 o 
   2  -4   8     3299.65     3210.73     91.23 o 
   3  -4   8     2521.37     2461.03     78.93 o 
   4  -4   8     1351.57     1351.70     22.53 o 
   5  -4   8     3609.01     3617.74     65.20 o 
   6  -4   8      207.58      182.79     16.71 o 
   7  -4   8     4515.18     4627.74     92.06 o 
   8  -4   8       74.54       49.37     12.01 o 
   9  -4   8      810.37      778.15     35.45 o 
  10  -4   8        0.13       -6.45     10.00 o 
  11  -4   8      652.89      653.53     36.31 o 
  12  -4   8        3.03       -9.59      9.59 o 
  13  -4   8     1835.00     2002.90    106.76 o 
 -12  -3   8      127.51      140.00     31.36 o 
 -11  -3   8      277.65      327.16     41.16 o 
 -10  -3   8      550.84      560.28     36.10 o 
  -9  -3   8      755.93      811.76     38.46 o 
  -8  -3   8     1181.95     1132.09     32.20 o 
  -7  -3   8     1510.64     1393.85     50.96 o 
  -6  -3   8      114.60      133.60     11.61 o 
  -5  -3   8     4792.96     4848.62    113.14 o 
  -4  -3   8     2182.48     2125.55     37.62 o 
  -3  -3   8       77.04       56.90      4.41 o 
  -2  -3   8     4645.03     5070.61     68.98 o 
  -1  -3   8     3167.38     3268.39     47.33 o 
   1  -3   8     5108.47     5189.26     85.48 o 
   2  -3   8     1271.52     1376.03     50.04 o 
   3  -3   8      754.50      996.21     44.25 o 
   4  -3   8        0.19        7.64      4.43 o 
   5  -3   8     6625.44     6701.92    107.84 o 
   6  -3   8      341.57      367.97     13.56 o 
   7  -3   8     3495.90     3512.80     74.51 o 
   8  -3   8      343.43      325.05     23.90 o 
   9  -3   8        4.92        9.49     11.48 o 
  10  -3   8      374.60      341.13     43.09 o 
  11  -3   8     1090.69     1109.11     45.13 o 
  12  -3   8       77.09       58.80     16.16 o 
  13  -3   8      881.64      950.99     46.01 o 
 -13  -2   8     1732.25     1969.56     99.35 o 
 -12  -2   8        7.06        3.26     16.01 o 
 -11  -2   8     1003.19     1039.87     62.75 o 
 -10  -2   8     1158.85     1147.30     44.71 o 
  -9  -2   8       55.62       37.20     12.12 o 
  -8  -2   8      298.05      291.27     24.43 o 
  -7  -2   8     5960.05     6061.84    163.14 o 
  -6  -2   8       38.48       19.13     10.30 o 
  -5  -2   8     4896.88     4945.38     93.64 o 
  -4  -2   8      122.44      178.22      9.40 o 
  -3  -2   8      316.45      364.68     10.53 o 
  -2  -2   8     1808.15     2080.47     45.90 o 
  -1  -2   8    10598.83    11038.19    166.91 o 
   0  -2   8      161.74      161.22     12.39 o 
   1  -2   8     8074.45     8261.45    125.83 o 
   2  -2   8     1462.84     1386.76     48.83 o 
   3  -2   8     5738.92     6100.71    146.43 o 
   4  -2   8      143.81      203.40     10.62 o 
   5  -2   8     4639.14     4481.97     77.61 o 
   6  -2   8       27.79       37.87      6.63 o 
   7  -2   8     2338.35     2301.58     40.41 o 
   8  -2   8     1613.23     1658.25     47.33 o 
   9  -2   8     1276.10     1185.19     41.65 o 
  10  -2   8      827.55      805.76     58.97 o 
  11  -2   8     1328.88     1323.78     48.66 o 
  12  -2   8      524.35      455.62     34.78 o 
  13  -2   8      189.14      195.28     25.39 o 
 -13  -1   8     1852.23     1885.11     97.21 o 
 -12  -1   8       39.56       29.57     18.95 o 
 -11  -1   8      448.55      508.64     50.87 o 
 -10  -1   8      755.26      730.09     34.02 o 
  -9  -1   8      366.66      375.88     22.95 o 
  -8  -1   8      549.77      474.12     26.42 o 
  -7  -1   8     9365.13     8987.58    214.30 o 
  -6  -1   8      695.68      705.51     28.34 o 
  -5  -1   8     5629.89     5545.89    140.90 o 
  -4  -1   8      192.26      219.04     16.21 o 
  -3  -1   8     5004.27     5155.81     89.08 o 
  -2  -1   8       59.79       61.18      8.99 o 
  -1  -1   8    14887.76    15535.11    159.27 o 
   0  -1   8        4.27        0.14      4.07 o 
   1  -1   8     3133.64     3200.85     46.01 o 
   2  -1   8     2411.63     2365.05     37.64 o 
   3  -1   8     9102.23     9403.71    207.51 o 
   4  -1   8     1499.88     1704.87     32.56 o 
   5  -1   8     6615.84     6727.99    162.60 o 
   6  -1   8     1794.51     1769.60     43.73 o 
   7  -1   8      671.57      691.06     27.47 o 
   8  -1   8     3199.02     3209.83     70.33 o 
   9  -1   8     1189.12     1124.81     39.78 o 
  10  -1   8      307.30      322.09     44.81 o 
  11  -1   8     1422.61     1427.54     50.10 o 
  12  -1   8     1490.05     1443.46     52.55 o 
  13  -1   8       23.83       58.73     25.89 o 
 -13   0   8     1241.75     1168.82     78.32 o 
 -12   0   8        1.22       13.51     16.67 o 
 -11   0   8        6.99       16.62     13.17 o 
 -10   0   8       69.42       59.32     31.38 o 
  -9   0   8     2585.05     2672.81     46.94 o 
  -8   0   8       17.13       20.71      7.00 o 
  -7   0   8     6666.24     6554.35    164.84 o 
  -6   0   8       11.56       16.72      8.79 o 
  -5   0   8     2761.12     2583.50     57.33 o 
  -4   0   8       39.46       71.09     10.04 o 
  -3   0   8     9832.01     9873.59    122.87 o 
  -2   0   8     1759.11     2008.18     32.02 o 
  -1   0   8     9047.56     9372.11    115.46 o 
   0   0   8     1148.98     1126.79     20.54 o 
   1   0   8       38.46       38.81      5.09 o 
   2   0   8       37.04       32.55      5.24 o 
   3   0   8    14356.70    15049.69    315.53 o 
   4   0   8     2293.42     2337.95     39.43 o 
   5   0   8     2907.79     3006.45     85.24 o 
   6   0   8     5361.62     5315.03     78.80 o 
   7   0   8      324.03      375.21     20.29 o 
   8   0   8      581.82      621.59     27.10 o 
   9   0   8      479.00      443.49     24.91 o 
  10   0   8      752.92      760.24     55.05 o 
  11   0   8      143.73      139.01     16.83 o 
  12   0   8     1640.35     1667.75     92.04 o 
  13   0   8       90.79       99.96     34.77 o 
 -13   1   8      845.67      834.50     69.75 o 
 -12   1   8       10.13       21.92     13.69 o 
 -11   1   8      247.75      238.89     25.67 o 
 -10   1   8      265.52      240.67     36.91 o 
  -9   1   8     4622.58     4639.23     66.51 o 
  -8   1   8      550.91      579.06     19.25 o 
  -7   1   8     2382.64     2393.08     81.41 o 
  -6   1   8      818.35      760.15     22.45 o 
  -5   1   8     4638.16     4910.30     88.61 o 
  -4   1   8      173.44      124.01     11.98 o 
  -3   1   8     9387.79     9506.95    119.66 o 
  -2   1   8      276.83      360.24     20.51 o 
  -1   1   8       20.04       44.87      4.69 o 
   0   1   8     8578.34     9044.81    112.99 o 
   1   1   8     2392.35     2358.07     46.02 o 
   2   1   8     1204.02     1100.49     22.64 o 
   3   1   8     4697.49     4841.74    112.65 o 
   4   1   8     1502.23     1518.13     31.66 o 
   5   1   8     1012.40     1026.17     32.29 o 
   6   1   8     4879.83     4670.76     62.50 o 
   7   1   8     1356.51     1321.59     28.65 o 
   8   1   8      373.78      367.55     17.62 o 
   9   1   8        6.41        4.27      7.60 o 
  10   1   8      979.16     1001.10     63.94 o 
  11   1   8        0.36       29.35     21.51 o 
  12   1   8      760.47      739.69     62.10 o 
 -13   2   8      208.50      145.88     42.36 o 
 -12   2   8      253.68      233.40     26.79 o 
 -11   2   8      613.18      634.70     35.33 o 
 -10   2   8      999.32      894.43     59.36 o 
  -9   2   8     2611.08     2703.25     69.36 o 
  -8   2   8      654.21      585.98     19.03 o 
  -7   2   8      509.41      514.26     39.12 o 
  -6   2   8     4677.54     4635.70     69.92 o 
  -5   2   8     3612.84     3884.32     72.98 o 
  -4   2   8      515.54      626.48     18.35 o 
  -3   2   8     2500.06     2625.05     51.77 o 
  -2   2   8     5636.18     6055.13    141.38 o 
  -1   2   8      489.21      590.25     19.57 o 
   0   2   8    12516.22    13603.35    206.19 o 
   1   2   8     1852.96     1924.43     41.84 o 
   2   2   8      103.81      127.48      8.18 o 
   3   2   8     2301.20     2319.61     60.04 o 
   4   2   8      992.63      922.97     23.36 o 
   5   2   8      863.85      855.37     24.65 o 
   6   2   8     1443.76     1374.46     27.27 o 
   7   2   8       28.50        1.47     17.26 o 
   8   2   8       24.78       31.64      9.78 o 
   9   2   8       13.42        3.58     12.39 o 
  10   2   8     1868.76     2025.14     93.35 o 
  11   2   8       13.24       18.83     22.04 o 
  12   2   8     1034.85     1097.24     74.65 o 
 -13   3   8      614.51      649.10     61.12 o 
 -12   3   8      287.60      282.20     30.02 o 
 -11   3   8      778.11      748.96     38.28 o 
 -10   3   8     2689.94     2663.26    101.07 o 
  -9   3   8     1542.53     1480.20     49.12 o 
  -8   3   8     1391.95     1383.43     35.05 o 
  -7   3   8      302.69      316.67     34.67 o 
  -6   3   8     4275.60     4024.07     63.57 o 
  -5   3   8     1614.50     1567.91     55.24 o 
  -4   3   8     2107.59     2191.13     39.46 o 
  -3   3   8     2153.97     2302.60     49.20 o 
  -2   3   8    15712.90    16999.33    365.74 o 
  -1   3   8     2140.35     2375.18     50.55 o 
   0   3   8    14601.84    14338.19    220.31 o 
   1   3   8      170.40      168.38     13.66 o 
   2   3   8     1187.96     1186.96     23.47 o 
   3   3   8      754.65      773.65     19.14 o 
   4   3   8     4716.59     4524.00     68.25 o 
   5   3   8       57.93       25.62     10.01 o 
   6   3   8     1377.81     1318.54     44.68 o 
   7   3   8      104.56       99.60     16.66 o 
   8   3   8     1843.33     1807.02     58.43 o 
   9   3   8       92.12       57.46     17.25 o 
  10   3   8     1667.36     1766.45     86.95 o 
  11   3   8        7.27       11.86     21.58 o 
 -13   4   8      500.46      585.52     57.97 o 
 -12   4   8      288.60      224.93     27.53 o 
 -11   4   8      972.14     1011.15     44.87 o 
 -10   4   8     2343.60     2329.14     95.76 o 
  -9   4   8      159.84      144.60     19.58 o 
  -8   4   8     1736.52     1766.09     40.19 o 
  -7   4   8     1686.74     1741.36     64.01 o 
  -6   4   8      506.35      457.42     18.77 o 
  -5   4   8     1388.34     1470.67     38.78 o 
  -4   4   8     5736.53     5572.76     68.30 o 
  -3   4   8      730.70      799.26     21.24 o 
  -2   4   8     4828.02     4657.92    124.03 o 
  -1   4   8     1476.85      644.01     34.40 o 
   0   4   8     1527.78     1657.61     42.68 o 
   1   4   8      247.81      246.55      8.47 o 
   2   4   8     5897.93     5742.77    151.83 o 
   3   4   8      121.61       90.17     24.01 o 
   4   4   8     7855.58     7643.98    138.06 o 
   5   4   8      136.92      149.22     19.72 o 
   6   4   8      656.57      646.17     32.19 o 
   7   4   8      364.88      321.18     27.49 o 
   8   4   8     2025.32     1953.44     95.56 o 
   9   4   8       68.64       53.39     16.84 o 
  10   4   8     1133.25     1258.00     73.94 o 
  11   4   8       93.83      100.36     31.18 o 
 -13   5   8      234.85      243.15     46.48 o 
 -12   5   8        0.45        6.28     14.49 o 
 -11   5   8      667.98      622.49     36.66 o 
 -10   5   8     1790.79     1924.95     86.44 o 
  -9   5   8       91.69       69.08     14.62 o 
  -8   5   8      608.02      544.67     42.12 o 
  -7   5   8       47.31       31.04     25.44 o 
  -6   5   8       28.30       16.78      6.89 o 
  -5   5   8       64.00       75.63     13.36 o 
  -4   5   8     9051.56     8779.27    100.40 o 
  -3   5   8       37.94       35.60      8.26 o 
  -2   5   8     2076.35     2090.99     56.10 o 
  -1   5   8      327.91      365.07     13.48 o 
   0   5   8     2838.22     3219.19     48.03 o 
   1   5   8       64.36       65.29     11.53 o 
   2   5   8     4287.88     4263.45    126.66 o 
   3   5   8      239.02      224.83     31.11 o 
   4   5   8     2233.60     2131.07     58.12 o 
   5   5   8      503.89      515.60     29.36 o 
   6   5   8      306.96      330.13     27.71 o 
   7   5   8      289.70      289.32     45.60 o 
   8   5   8     2243.64     2076.68    102.51 o 
   9   5   8       69.95       49.90     16.30 o 
  10   5   8      257.99      282.41     42.66 o 
 -12   6   8       28.59       27.85     16.07 o 
 -11   6   8      194.10      158.34     22.78 o 
 -10   6   8     2464.78     2246.19     94.55 o 
  -9   6   8      288.38      281.67     36.96 o 
  -8   6   8      225.09      251.01     19.70 o 
  -7   6   8      203.20      135.82     29.64 o 
  -6   6   8      522.66      498.82     18.18 o 
  -5   6   8      228.36      191.86     16.68 o 
  -4   6   8     6607.00     6704.19     94.30 o 
  -3   6   8      354.48      344.63     19.07 o 
  -2   6   8     3008.84     2972.30     96.33 o 
  -1   6   8     1472.81     1486.28     45.26 o 
   0   6   8     3994.83     3962.79     84.69 o 
   1   6   8      454.40      479.88     26.00 o 
   2   6   8     2317.98     2383.05     90.48 o 
   3   6   8     1209.67     1251.26     63.74 o 
   4   6   8      206.38      212.54     21.68 o 
   5   6   8     1186.60     1194.18     46.06 o 
   6   6   8     1261.57     1255.47     48.64 o 
   7   6   8        8.29        9.92     37.92 o 
   8   6   8      819.85      970.89     74.91 o 
   9   6   8      441.42      412.78     37.11 o 
  10   6   8       15.38       57.09     53.78 o 
 -12   7   8      794.67      858.27     45.74 o 
 -11   7   8       15.16        2.44     13.28 o 
 -10   7   8     2890.57     2184.51     91.57 o 
  -9   7   8        2.74       -9.49      9.49 o 
  -8   7   8        0.02       17.20     10.26 o 
  -7   7   8        7.93        2.18      8.60 o 
  -6   7   8     2880.68     2918.86     47.52 o 
  -5   7   8      371.22      374.69     19.91 o 
  -4   7   8     2422.85     2380.13     44.97 o 
  -3   7   8     1251.43     1139.01     34.03 o 
  -2   7   8     1433.03     1475.40     66.95 o 
  -1   7   8      106.35      110.10     16.56 o 
   0   7   8     7303.08     7395.31    139.57 o 
   1   7   8      337.60      318.28     26.13 o 
   2   7   8     1523.23     1614.90     77.05 o 
   3   7   8     4700.53     4753.67    152.03 o 
   4   7   8      281.14      247.29     25.14 o 
   5   7   8     1731.47     1786.46     60.08 o 
   6   7   8     1076.59     1088.04     47.76 o 
   7   7   8      328.39      355.29     53.65 o 
   8   7   8      658.78      706.82     71.39 o 
   9   7   8     1037.50     1118.84     53.33 o 
 -11   8   8      211.80      208.35     22.69 o 
 -10   8   8     1753.22     1837.69     84.79 o 
  -9   8   8      308.69      265.10     22.33 o 
  -8   8   8      923.77      918.99     32.61 o 
  -7   8   8        2.98       -4.09      8.85 o 
  -6   8   8     1771.18     1765.64     35.54 o 
  -5   8   8      740.77      731.09     31.72 o 
  -4   8   8        1.84       32.81     19.80 o 
  -3   8   8     1154.57     1128.01     62.60 o 
  -2   8   8     1114.32     1097.40     61.66 o 
  -1   8   8      325.96      357.94     28.64 o 
   0   8   8     2216.09     2126.67     62.50 o 
   1   8   8      362.85      354.84     29.00 o 
   2   8   8      717.32      700.23     53.56 o 
   3   8   8     3724.23     3817.21    136.26 o 
   4   8   8      382.75      362.92     32.40 o 
   5   8   8      607.65      670.94     39.93 o 
   6   8   8      604.15      732.61     41.04 o 
   7   8   8     1429.42     1507.03     95.95 o 
   8   8   8      235.92      254.51     52.71 o 
 -11   9   8      221.55      197.09     22.28 o 
 -10   9   8      309.07      290.74     42.77 o 
  -9   9   8      453.75      376.18     25.82 o 
  -8   9   8      516.33      519.32     27.03 o 
  -7   9   8       10.65       30.87     10.71 o 
  -6   9   8     1214.31     1242.02     71.99 o 
  -5   9   8     2259.20     2153.34     95.48 o 
  -4   9   8       23.98       21.56     18.98 o 
  -3   9   8     2303.49     2366.03     99.51 o 
  -2   9   8     1114.01     1003.20     64.45 o 
  -1   9   8        0.73        8.09     12.57 o 
   0   9   8     1546.62     1551.00     55.07 o 
   1   9   8     1438.93     1410.84     53.32 o 
   2   9   8      446.88      432.67     33.98 o 
   3   9   8     2869.74     2875.09    119.66 o 
   4   9   8        0.41        8.12     13.00 o 
   5   9   8      829.33      978.89     49.26 o 
   6   9   8        0.50        1.53     14.79 o 
   7   9   8     1492.36     1645.29    105.24 o 
 -10  10   8      228.65      190.55     39.80 o 
  -9  10   8      179.38      170.02     39.71 o 
  -8  10   8      930.07      910.41     68.31 o 
  -7  10   8      387.42      468.81     54.23 o 
  -6  10   8      468.00      415.01     50.17 o 
  -5  10   8      846.67      916.30     65.61 o 
  -4  10   8      226.99      259.40     41.46 o 
  -3  10   8     2686.70     2701.40    111.90 o 
  -2  10   8      658.20      589.05     54.97 o 
  -1  10   8      547.18      511.00     53.63 o 
   0  10   8      156.78      135.11     24.37 o 
   1  10   8     2789.29     2772.47     81.28 o 
   2  10   8      112.84      100.49     26.07 o 
   3  10   8      270.95      242.21     47.37 o 
   4  10   8       81.15      101.98     22.57 o 
   5  10   8      495.01      607.76     43.97 o 
  -9  11   8      196.80      277.71     48.77 o 
  -8  11   8      297.11      337.96     51.56 o 
  -7  11   8     1026.54     1009.28     71.73 o 
  -6  11   8       20.19       34.56     27.13 o 
  -5  11   8     1392.35     1434.50     84.06 o 
  -4  11   8       32.57       35.02     23.80 o 
  -3  11   8      203.02      259.74     46.26 o 
  -2  11   8      176.18      132.29     39.59 o 
  -1  11   8     1278.47     1165.20     74.71 o 
   0  11   8       83.77       66.86     31.90 o 
   1  11   8     1247.89     1283.52     56.31 o 
   2  11   8       15.94      -23.56     23.56 o 
   3  11   8      125.34      123.56     43.60 o 
   4  11   8      185.32      192.67     30.85 o 
  -7  12   8     1559.05     1534.92     92.14 o 
  -6  12   8        0.02       -2.25     24.61 o 
  -5  12   8      511.94      641.60     62.32 o 
  -4  12   8        9.15      -17.33     17.33 o 
  -3  12   8      148.35      183.63     44.35 o 
  -2  12   8       12.34      -35.13     35.21 o 
  -1  12   8     1451.28     1320.54     82.86 o 
   0  12   8       71.66       32.68     32.86 o 
   1  12   8      305.56      363.11     37.29 o 
   2  12   8      139.18      122.73     37.40 o 
   0 -14   9        9.80       23.53     35.83 o 
   1 -14   9     1594.39     1556.42     90.35 o 
   2 -14   9      306.39      316.55     44.98 o 
   3 -14   9      738.07      877.86     67.00 o 
   4 -14   9      307.19      378.27     48.38 o 
   5 -14   9      578.49      710.42     63.65 o 
  -3 -13   9      672.67      575.72     79.64 o 
  -2 -13   9      402.96      473.94     65.05 o 
  -1 -13   9      910.50     1010.79     77.02 o 
   0 -13   9        0.80      -16.38     30.62 o 
   1 -13   9      932.83      986.22     45.76 o 
   2 -13   9      708.98      708.39     42.03 o 
   3 -13   9      276.06      438.12     51.13 o 
   4 -13   9      982.58     1035.13     64.30 o 
   5 -13   9      676.65      725.13     43.84 o 
   6 -13   9       30.78       26.13     17.15 o 
   7 -13   9     1555.93     1641.75     96.61 o 
   8 -13   9      714.35      739.84     45.80 o 
  -5 -12   9      772.11      769.60     79.06 o 
  -4 -12   9      280.19      351.46     54.88 o 
  -3 -12   9      168.43       54.80     57.89 o 
  -2 -12   9      678.34      808.81     74.26 o 
  -1 -12   9     2182.01     1763.65     93.98 o 
   0 -12   9      232.35      263.40     26.85 o 
   1 -12   9      234.41      272.49     27.45 o 
   2 -12   9     1827.27     1905.72     49.87 o 
   3 -12   9      474.57      543.91     52.01 o 
   4 -12   9      794.67      856.39     40.71 o 
   5 -12   9     1267.92     1262.90     53.19 o 
   6 -12   9      350.92      324.70     31.42 o 
   7 -12   9      483.24      532.66     60.20 o 
   8 -12   9     1398.17     1311.78     83.19 o 
   9 -12   9       58.91       54.59     30.75 o 
  -6 -11   9      215.38      189.49     44.33 o 
  -5 -11   9      518.01      572.31     70.70 o 
  -4 -11   9      367.38      398.71     56.31 o 
  -3 -11   9      630.12      569.18     70.32 o 
  -2 -11   9     1508.25     1640.89     95.71 o 
  -1 -11   9     1412.07     1400.11     65.36 o 
   0 -11   9     2158.24     2300.75     52.35 o 
   1 -11   9      249.90      225.79     19.24 o 
   2 -11   9     1179.59     1106.12     36.74 o 
   3 -11   9      360.76      362.23     50.14 o 
   4 -11   9      991.04      931.55     41.01 o 
   5 -11   9      845.76      814.92     43.09 o 
   6 -11   9     2359.82     2181.95     68.69 o 
   7 -11   9      261.00      280.81     42.69 o 
   8 -11   9     2283.41     2165.86    105.25 o 
   9 -11   9       68.31       57.88     27.43 o 
  10 -11   9       33.20      163.04     53.59 o 
  -7 -10   9     1350.11     1447.32    106.52 o 
  -6 -10   9      681.99      688.82     72.04 o 
  -5 -10   9      761.87      741.99     71.77 o 
  -4 -10   9     1163.50     1356.17     84.72 o 
  -3 -10   9      469.25      438.48     62.72 o 
  -2 -10   9      771.87      757.56     64.79 o 
  -1 -10   9      699.45      668.08     26.10 o 
   0 -10   9     6591.99     6528.82     88.95 o 
   1 -10   9       75.59       82.83     12.63 o 
   2 -10   9     1716.93     1703.28     43.63 o 
   3 -10   9      118.92       56.74     21.44 o 
   4 -10   9      302.52      317.00     27.06 o 
   5 -10   9       17.12       26.63     28.63 o 
   6 -10   9     5617.34     5484.11    171.26 o 
   7 -10   9      203.26      193.70     34.97 o 
   8 -10   9     1544.13     1557.70     86.52 o 
   9 -10   9       19.34       12.90     14.12 o 
  10 -10   9      500.92      467.95     61.25 o 
  11 -10   9       57.50       50.38     18.42 o 
  -8  -9   9       83.88      121.97     40.30 o 
  -7  -9   9      379.80      365.60     65.43 o 
  -6  -9   9     1814.45     1890.36    100.46 o 
  -5  -9   9      582.82      712.29     66.93 o 
  -4  -9   9      924.36      903.21     46.37 o 
  -3  -9   9      197.34      189.24     25.27 o 
  -2  -9   9     2050.49     2149.99     61.64 o 
  -1  -9   9      144.58      113.05     13.32 o 
   0  -9   9     8536.67     8527.16    106.76 o 
   1  -9   9      166.66      138.99     12.29 o 
   2  -9   9     2799.18     2821.27     56.02 o 
   3  -9   9      664.14      605.88     32.73 o 
   4  -9   9     2269.49     2281.17     59.57 o 
   5  -9   9       31.75       -2.14     22.45 o 
   6  -9   9     2770.66     2599.33    103.90 o 
   7  -9   9      454.21      400.99     46.53 o 
   8  -9   9      818.41      777.09     38.44 o 
   9  -9   9      187.26      218.59     25.14 o 
  10  -9   9     2182.69     2120.15    109.72 o 
  11  -9   9        4.74        1.87     13.32 o 
  12  -9   9     1186.90     1266.10     58.07 o 
  -9  -8   9      269.16      319.17     54.28 o 
  -8  -8   9     1082.23     1048.16     78.96 o 
  -7  -8   9      239.63      243.82     57.09 o 
  -6  -8   9     1974.80     2040.31     70.31 o 
  -5  -8   9       24.59       42.89     24.69 o 
  -4  -8   9       38.51       41.72     19.04 o 
  -3  -8   9     1009.61     1003.21     48.78 o 
  -2  -8   9     4273.25     4277.99     75.22 o 
  -1  -8   9       16.38        2.07      8.01 o 
   0  -8   9     8709.63     8750.79    106.67 o 
   1  -8   9      179.89      178.95     12.87 o 
   2  -8   9     2541.47     2528.80     62.77 o 
   3  -8   9      251.95      262.69     17.14 o 
   4  -8   9     4979.27     4971.75     76.89 o 
   5  -8   9      237.41      185.75     32.06 o 
   6  -8   9     2283.48     2274.17     93.87 o 
   7  -8   9     2487.12     2510.00     67.43 o 
   8  -8   9       52.21       82.61     17.29 o 
   9  -8   9       31.51       44.00     15.07 o 
  10  -8   9     2664.40     2636.69    119.53 o 
  11  -8   9      311.41      264.97     29.41 o 
  12  -8   9      339.36      389.61     36.26 o 
 -10  -7   9       14.01       -4.13     28.01 o 
  -9  -7   9       42.16       46.96     20.32 o 
  -8  -7   9     1982.11     1975.85     69.61 o 
  -7  -7   9      221.41      215.76     48.56 o 
  -6  -7   9     1442.10     1416.98     55.34 o 
  -5  -7   9       29.58       11.43     25.79 o 
  -4  -7   9      853.57      873.17     23.69 o 
  -3  -7   9      165.10      118.69     22.17 o 
  -2  -7   9     4060.54     3762.51     79.13 o 
  -1  -7   9      371.50      390.18     18.70 o 
   0  -7   9    10483.95    10382.89    139.41 o 
   1  -7   9      606.45      597.66     18.25 o 
   2  -7   9     3322.63     3227.77     70.87 o 
   3  -7   9      128.61      167.20     13.19 o 
   4  -7   9     4863.12     4774.87     72.16 o 
   5  -7   9      399.24      414.24     38.79 o 
   6  -7   9     1231.48     1242.59     42.40 o 
   7  -7   9     2867.11     2894.87     71.73 o 
   8  -7   9     2464.22     2303.66     65.21 o 
   9  -7   9     1131.00     1143.70     45.39 o 
  10  -7   9     1724.71     1749.26     92.53 o 
  11  -7   9      200.68      212.34     26.74 o 
  12  -7   9       11.19       26.50     15.15 o 
 -11  -6   9       16.65       25.16     30.00 o 
 -10  -6   9      460.24      385.14     39.03 o 
  -9  -6   9       27.27       -0.09     15.36 o 
  -8  -6   9     1673.31     1694.19     62.60 o 
  -7  -6   9      271.15      343.05     33.47 o 
  -6  -6   9      555.70      492.47     36.63 o 
  -5  -6   9      184.07      211.48     36.14 o 
  -4  -6   9     2219.78     2256.02     37.94 o 
  -3  -6   9       81.55       75.38     18.80 o 
  -2  -6   9     4562.58     4488.77     86.07 o 
  -1  -6   9     2668.94     2609.68     47.30 o 
   0  -6   9      726.72      734.16     22.43 o 
   1  -6   9     5884.63     6105.31     75.80 o 
   2  -6   9     6020.10     6246.32    111.61 o 
   3  -6   9      614.15      611.30     19.82 o 
   4  -6   9     2431.06     2375.72     41.72 o 
   5  -6   9     2006.57     2041.87     36.58 o 
   6  -6   9       68.78       79.63     13.73 o 
   7  -6   9     4641.68     4742.46     97.91 o 
   8  -6   9      602.87      615.46     31.72 o 
   9  -6   9        6.97        2.75     11.65 o 
  10  -6   9      819.70      769.91     38.91 o 
  11  -6   9      994.32     1019.71     46.35 o 
  12  -6   9       53.25       59.55     17.38 o 
  13  -6   9     1742.50     1781.96    103.88 o 
 -11  -5   9       64.49       77.73     15.95 o 
 -10  -5   9     1504.94     1470.39     59.52 o 
  -9  -5   9      162.65      144.64     22.49 o 
  -8  -5   9     1454.66     1421.21     54.94 o 
  -7  -5   9     2325.51     2173.53     67.91 o 
  -6  -5   9        3.18      -10.59     13.87 o 
  -5  -5   9      394.29      366.46     16.54 o 
  -4  -5   9     3445.00     3332.31     47.30 o 
  -3  -5   9      212.04      222.79     10.13 o 
  -2  -5   9     5824.49     6002.68    104.28 o 
  -1  -5   9     5734.68     5961.84     84.39 o 
   0  -5   9      399.77      463.06     16.39 o 
   1  -5   9     7828.62     8256.05    134.05 o 
   2  -5   9     6519.82     6550.17    164.35 o 
   3  -5   9     3755.32     3769.86    110.61 o 
   4  -5   9      235.62      254.54     12.33 o 
   5  -5   9     6969.69     7125.12     96.04 o 
   6  -5   9       26.09       24.42      9.16 o 
   7  -5   9      890.48      897.44     35.03 o 
   8  -5   9      659.00      661.88     31.31 o 
   9  -5   9     2453.72     2465.80     67.17 o 
  10  -5   9      245.74      306.07     44.28 o 
  11  -5   9     2853.83     2926.78     80.13 o 
  12  -5   9        6.68       -0.51     12.16 o 
  13  -5   9     1064.07     1248.33     87.49 o 
 -12  -4   9      170.02      160.28     34.98 o 
 -11  -4   9       94.74       81.27     15.93 o 
 -10  -4   9     1480.85     1488.75     57.29 o 
  -9  -4   9        4.52       16.18     14.26 o 
  -8  -4   9      837.32      845.30     40.59 o 
  -7  -4   9     4035.01     3901.31     92.58 o 
  -6  -4   9     1276.13     1221.91     31.04 o 
  -5  -4   9     1367.33     1369.42     35.44 o 
  -4  -4   9     2733.18     2460.21     35.96 o 
  -3  -4   9      840.36      818.25     16.12 o 
  -2  -4   9      493.41      522.31     15.15 o 
  -1  -4   9     6179.72     6170.34     83.77 o 
   0  -4   9     2285.20     1269.99     49.39 o 
   1  -4   9     1970.69     2196.29     47.36 o 
   2  -4   9     5230.56     4841.01    127.07 o 
   3  -4   9    10504.96    11167.94    255.55 o 
   4  -4   9     1444.46     1497.07     28.17 o 
   5  -4   9     4247.41     4214.75     62.41 o 
   6  -4   9      204.89      215.02     18.31 o 
   7  -4   9       73.15       57.08     12.45 o 
   8  -4   9      122.70      122.01     16.44 o 
   9  -4   9     5276.31     5397.85    109.85 o 
  10  -4   9       16.38       17.59     11.58 o 
  11  -4   9     2007.19     1993.80     63.41 o 
  12  -4   9        9.70        6.08     12.12 o 
  13  -4   9      730.47      736.39     68.76 o 
 -12  -3   9      703.07      703.28     57.00 o 
 -11  -3   9      111.92      132.30     21.82 o 
 -10  -3   9     1000.04     1007.20     44.73 o 
  -9  -3   9      827.59      752.87     38.41 o 
  -8  -3   9       53.92       45.34     14.52 o 
  -7  -3   9     4577.22     4488.53     98.13 o 
  -6  -3   9     3476.73     3492.19     58.72 o 
  -5  -3   9     4191.63     4226.91     76.94 o 
  -4  -3   9     1885.62     1887.22     34.02 o 
  -3  -3   9     7810.69     7904.75    102.85 o 
  -2  -3   9       85.16      106.22     12.86 o 
  -1  -3   9     1611.14     1392.66     24.21 o 
   0  -3   9       12.07        8.50      6.20 o 
   1  -3   9      200.99      241.74     14.83 o 
   2  -3   9      221.66      172.33     21.63 o 
   3  -3   9    16163.22    17176.39    370.11 o 
   4  -3   9        4.35        3.14      5.62 o 
   5  -3   9     6376.29     6456.05    105.80 o 
   6  -3   9        1.08        4.14      5.18 o 
   7  -3   9      246.55      231.14     19.43 o 
   8  -3   9      186.05      184.99     18.84 o 
   9  -3   9     4844.70     4587.03     96.42 o 
  10  -3   9       82.39       76.00     34.05 o 
  11  -3   9      508.88      555.70     34.68 o 
  12  -3   9       99.16      109.96     19.88 o 
  13  -3   9      175.94      286.62     30.94 o 
 -12  -2   9      959.76     1016.91     66.61 o 
 -11  -2   9      363.60      300.30     39.83 o 
 -10  -2   9       38.87       57.03     17.09 o 
  -9  -2   9     1434.07     1309.62     47.34 o 
  -8  -2   9      865.60      898.78     36.96 o 
  -7  -2   9     1459.34     1454.81     69.61 o 
  -6  -2   9      259.71      253.63     21.78 o 
  -5  -2   9     3334.91     3185.83     99.78 o 
  -4  -2   9      276.00      323.39     11.59 o 
  -3  -2   9    11705.12    11813.97    184.01 o 
  -2  -2   9      369.73      325.31     17.84 o 
  -1  -2   9     4948.60     4784.56     83.59 o 
   0  -2   9      142.97      225.80     14.46 o 
   1  -2   9     5461.49     5815.14     94.54 o 
   2  -2   9       29.15       25.12     13.13 o 
   3  -2   9    17806.33    19059.66    403.00 o 
   4  -2   9      332.68      400.98     17.23 o 
   5  -2   9     6204.50     6604.57    108.22 o 
   6  -2   9      446.74      456.01     15.85 o 
   7  -2   9     1524.75     1543.48     43.74 o 
   8  -2   9       20.52        9.01      9.34 o 
   9  -2   9     3018.09     3071.61     72.83 o 
  10  -2   9     1635.86     1686.75     81.76 o 
  11  -2   9        0.34       17.42     12.73 o 
  12  -2   9      188.89      206.25     24.54 o 
  13  -2   9      624.05      679.82     41.69 o 
 -13  -1   9      434.90      562.93     59.69 o 
 -12  -1   9       97.87       94.44     28.03 o 
 -11  -1   9     1244.92     1172.61     66.87 o 
 -10  -1   9      102.26       98.49     17.70 o 
  -9  -1   9     2836.34     2858.91     57.72 o 
  -8  -1   9        6.92       -3.72      9.70 o 
  -7  -1   9      239.79      266.53     37.40 o 
  -6  -1   9       24.10       28.11     10.14 o 
  -5  -1   9     8247.11     8261.33    194.13 o 
  -4  -1   9        3.19       -7.06      7.06 o 
  -3  -1   9    10683.29    11010.13    136.07 o 
  -2  -1   9       22.76       30.29      3.20 o 
  -1  -1   9      374.65      388.83      8.59 o 
   0  -1   9      351.42      336.44      9.08 o 
   1  -1   9     6607.36     6658.26     85.54 o 
   2  -1   9       48.64       66.70      7.20 o 
   3  -1   9    19350.84    20121.65    420.26 o 
   4  -1   9      215.87      193.30     11.45 o 
   5  -1   9     2654.97     2652.53     79.97 o 
   6  -1   9     1320.27     1336.81     37.07 o 
   7  -1   9     2874.46     2753.97     61.17 o 
   8  -1   9     1248.24     1219.79     39.24 o 
   9  -1   9     2089.61     1991.28     54.80 o 
  10  -1   9     3141.78     3190.92    115.39 o 
  11  -1   9      196.57      217.07     23.29 o 
  12  -1   9      189.66      219.84     25.68 o 
 -13   0   9     1270.21     1367.41     84.18 o 
 -12   0   9       75.43       73.70     25.69 o 
 -11   0   9     2280.38     2259.93     95.06 o 
  -9   0   9     2972.18     2955.45     57.53 o 
  -8   0   9        8.94        9.59      9.95 o 
  -7   0   9     1085.67      962.85     53.53 o 
  -6   0   9      475.07      495.94     23.35 o 
  -5   0   9     9310.68     9596.20    154.90 o 
  -4   0   9        1.06       -3.80      6.52 o 
  -3   0   9     7460.54     7488.39     97.04 o 
  -2   0   9      731.04      674.86     16.10 o 
  -1   0   9     2783.67     2687.06     34.77 o 
   0   0   9     1713.61     1952.95     31.38 o 
   1   0   9    17170.10    17533.78    208.55 o 
   2   0   9     7677.89     8241.69    183.19 o 
   3   0   9     1612.53     1584.07     51.49 o 
   4   0   9     2827.52     2928.98     60.71 o 
   5   0   9     1540.69     1550.30     55.71 o 
   6   0   9      378.57      393.71     17.01 o 
   7   0   9     3873.81     3951.15     77.26 o 
   8   0   9      670.72      647.06     28.08 o 
   9   0   9       31.73       31.84     11.41 o 
  10   0   9     2669.54     2576.87    101.11 o 
  11   0   9      108.53      123.27     21.05 o 
  12   0   9        0.29       -1.66     20.09 o 
 -13   1   9     1392.24     1414.36     84.70 o 
 -12   1   9        0.08       -9.29     14.91 o 
 -11   1   9     1918.77     1827.13     60.49 o 
 -10   1   9        2.61        4.62     14.29 o 
  -9   1   9      194.18      193.37     14.55 o 
  -8   1   9       32.87       14.77      7.09 o 
  -7   1   9     3741.51     3616.49    106.49 o 
  -6   1   9        0.84        0.65      5.96 o 
  -5   1   9     4177.83     4294.83     80.80 o 
  -4   1   9       24.45        3.98      5.40 o 
  -3   1   9      301.02      316.25     13.06 o 
  -2   1   9     6459.24     6891.67    152.18 o 
  -1   1   9     5364.39     5479.13     73.04 o 
   0   1   9     2032.27     2106.00     34.83 o 
   1   1   9     7117.29     7045.29    113.88 o 
   2   1   9    11210.99    12211.76    152.85 o 
   3   1   9       37.00       56.53     13.54 o 
   4   1   9    11376.26    11487.55    149.40 o 
   5   1   9     3369.32     3276.33     68.48 o 
   6   1   9        0.31        9.96      5.57 o 
   7   1   9     1811.38     1810.89     35.00 o 
   8   1   9      520.72      492.30     19.31 o 
   9   1   9       23.71        7.40      8.29 o 
  10   1   9     1255.80     1203.26     70.89 o 
  11   1   9      193.86      136.52     32.79 o 
  12   1   9      171.27      201.82     41.67 o 
 -13   2   9     1620.26     1672.19     91.48 o 
 -12   2   9       15.60       17.05     14.10 o 
 -11   2   9      442.05      415.27     32.85 o 
 -10   2   9     1063.75     1013.68     63.26 o 
  -9   2   9       56.02       59.77      9.86 o 
  -8   2   9     1304.51     1324.17     29.27 o 
  -7   2   9     4942.94     4960.16    131.35 o 
  -6   2   9      144.12      160.00     12.54 o 
  -5   2   9     1305.68     1308.06     52.09 o 
  -4   2   9     5452.51     5464.30     93.80 o 
  -3   2   9        1.57        3.73      6.02 o 
  -2   2   9     6688.86     7318.02    165.49 o 
  -1   2   9     9703.60    10109.58    127.68 o 
   0   2   9       39.84       27.97      8.10 o 
   1   2   9        3.14        0.35      5.06 o 
   2   2   9     3427.99     3251.88     60.02 o 
   3   2   9      629.42      601.69     25.38 o 
   4   2   9      966.28      994.13     24.91 o 
   5   2   9      655.05      638.95     21.41 o 
   6   2   9      305.49      258.41     13.57 o 
   7   2   9      100.34      102.08     12.91 o 
   8   2   9     2590.57     2462.34     69.95 o 
   9   2   9       94.05       89.71     18.37 o 
  10   2   9      304.69      345.15     45.10 o 
  11   2   9      106.35       88.33     28.73 o 
  12   2   9      701.13      906.11     68.38 o 
 -13   3   9     1182.01     1235.73     79.21 o 
 -12   3   9       46.74       29.92     14.35 o 
 -11   3   9      354.13      352.71     31.11 o 
 -10   3   9     1740.55     1566.32     77.96 o 
  -9   3   9      316.43      316.15     26.67 o 
  -8   3   9      729.31      719.09     25.17 o 
  -7   3   9     6226.03     5993.03    149.94 o 
  -6   3   9     1980.05     2047.98     49.91 o 
  -5   3   9     2448.92     2470.23     76.53 o 
  -4   3   9     7623.74     7665.85    103.37 o 
  -3   3   9      710.93      711.27     24.92 o 
  -2   3   9     3896.32     4198.65    109.38 o 
  -1   3   9     1106.61     1197.01     32.69 o 
   0   3   9     4785.97     4876.48     87.96 o 
   1   3   9       39.94       44.38     12.11 o 
   2   3   9     7598.81     7599.07    100.87 o 
   3   3   9      437.83      376.92     33.67 o 
   4   3   9      538.92      495.41     16.86 o 
   5   3   9      198.62      157.55     18.84 o 
   6   3   9     5221.37     5217.16    107.96 o 
   7   3   9      186.12      179.91     21.63 o 
   8   3   9     1864.06     1842.32     59.85 o 
   9   3   9        1.36      -11.26     11.61 o 
  10   3   9        0.38       33.00     20.63 o 
  11   3   9      120.06      119.58     31.84 o 
 -13   4   9      457.59      466.40     55.10 o 
 -12   4   9      724.00      727.03     40.70 o 
 -11   4   9       30.09       39.53     14.66 o 
 -10   4   9      419.21      504.56     50.26 o 
  -9   4   9     1001.50      907.69     38.73 o 
  -8   4   9       29.69       36.95      9.66 o 
  -7   4   9     3158.88     3105.70     93.87 o 
  -6   4   9     2356.69     2277.55     38.74 o 
  -5   4   9      453.22      447.38     25.03 o 
  -4   4   9     5031.91     4945.08     62.75 o 
  -3   4   9      718.42      747.28     27.06 o 
  -2   4   9     5447.20     5639.01    142.36 o 
  -1   4   9      230.39      304.40     19.23 o 
   1   4   9       10.44       12.23      3.83 o 
   2   4   9     6558.63     6882.84    176.88 o 
   3   4   9      599.98      640.55     43.11 o 
   4   4   9      649.57      657.58     29.90 o 
   5   4   9       75.64       43.09     16.10 o 
   6   4   9     6229.68     6026.85    121.95 o 
   7   4   9       34.98       43.12     14.47 o 
   8   4   9     2796.41     2862.49    119.34 o 
   9   4   9       23.07        3.10     13.24 o 
  10   4   9      200.57      249.99     40.50 o 
  11   4   9      133.17      119.75     24.89 o 
 -13   5   9      151.54      195.95     44.35 o 
 -12   5   9      573.81      588.54     41.61 o 
 -11   5   9       91.82      105.88     19.23 o 
 -10   5   9      800.62      793.99     57.96 o 
  -9   5   9      361.92      356.86     28.46 o 
  -8   5   9     2093.36     1919.79     80.49 o 
  -7   5   9      225.47      138.83     24.16 o 
  -6   5   9     2587.47     2525.40     42.08 o 
  -5   5   9      125.50      114.50     14.52 o 
  -4   5   9     1976.05     1903.11     32.92 o 
  -3   5   9     1006.32      991.97     30.30 o 
  -2   5   9     8644.63     8639.13    150.94 o 
  -1   5   9      142.22      166.15     11.35 o 
   0   5   9     9959.83    10232.43    129.12 o 
   1   5   9       12.01       19.06      8.40 o 
   2   5   9     1203.15     1268.54     61.64 o 
   3   5   9      318.06      276.93     31.90 o 
   4   5   9     1469.35     1467.59     47.39 o 
   5   5   9      177.88      203.14     21.35 o 
   6   5   9     3388.79     3170.73     80.88 o 
   7   5   9      315.88      270.73     47.18 o 
   8   5   9     1332.06     1317.22     83.01 o 
   9   5   9      170.60      166.11     24.95 o 
  10   5   9      495.33      475.87     53.96 o 
 -12   6   9      600.69      617.17     43.14 o 
 -11   6   9      274.17      308.38     30.29 o 
 -10   6   9     1218.42     1325.65     72.45 o 
  -9   6   9       18.13        0.58     10.28 o 
  -8   6   9     1641.95     1652.15     43.14 o 
  -7   6   9      216.92      186.55     25.22 o 
  -6   6   9     5712.11     5636.03     74.78 o 
  -5   6   9       45.12       41.18     13.88 o 
  -4   6   9        4.82       18.03      7.54 o 
  -3   6   9      340.12      311.70     18.57 o 
  -2   6   9     1802.10     1725.38     71.18 o 
  -1   6   9      692.28      628.94     28.83 o 
   0   6   9     4910.33     5064.63    102.20 o 
   1   6   9      176.58      162.58     18.49 o 
   2   6   9     2065.38     2033.63     84.21 o 
   3   6   9     2070.35     2138.12     86.12 o 
   4   6   9     2065.99     2086.84     61.14 o 
   5   6   9      236.02      177.13     22.53 o 
   6   6   9     1018.79      998.74     43.45 o 
   7   6   9     1434.99     1373.93     84.26 o 
   8   6   9      584.89      619.71     64.60 o 
   9   6   9      401.97      375.25     35.72 o 
 -12   7   9      829.52      863.39     46.82 o 
 -11   7   9       81.57       18.30     12.06 o 
 -10   7   9     1074.06     1255.74     71.42 o 
  -9   7   9        0.88       -5.58      9.69 o 
  -8   7   9     3023.76     2959.14     61.49 o 
  -7   7   9        7.71        0.57      8.09 o 
  -6   7   9     1159.67     1156.49     27.80 o 
  -5   7   9      271.33      266.74     17.91 o 
  -4   7   9       76.29       95.54     10.70 o 
  -3   7   9     3118.90     3107.10    108.75 o 
  -2   7   9     1994.73     1950.10     79.61 o 
  -1   7   9     2042.29     2031.37     57.77 o 
   0   7   9     1823.69     1808.83     55.27 o 
   1   7   9     1562.48     1554.81     50.70 o 
   2   7   9     2033.08     2228.37     93.80 o 
   3   7   9      805.69      893.79     59.55 o 
   4   7   9     1862.57     1810.18     59.31 o 
   5   7   9      550.25      604.63     36.67 o 
   6   7   9      212.73      229.69     26.89 o 
   7   7   9     1601.91     1615.29     95.98 o 
   8   7   9      493.90      614.75     66.21 o 
 -11   8   9      101.45      113.41     18.10 o 
 -10   8   9     1626.21     1615.85     80.17 o 
  -9   8   9       82.25       66.96     14.82 o 
  -8   8   9     2120.15     2025.46     49.54 o 
  -7   8   9      201.44      189.81     17.27 o 
  -6   8   9        0.46        0.14      7.35 o 
  -5   8   9      287.46      269.59     38.41 o 
  -4   8   9     2368.89     2251.82     91.98 o 
  -3   8   9      223.49      221.06     33.33 o 
  -2   8   9     1727.06     1637.35     76.84 o 
  -1   8   9     1557.24     1390.56     49.16 o 
   0   8   9       78.49      104.80     18.14 o 
   1   8   9     1704.18     1616.40     55.00 o 
   2   8   9     1786.01     1895.58     62.90 o 
   3   8   9       76.09      140.94     35.35 o 
   4   8   9      615.00      601.47     35.86 o 
   5   8   9     1739.22     1801.05     63.97 o 
   6   8   9        0.68       10.35     14.27 o 
   7   8   9     1515.25     1536.75     98.38 o 
   8   8   9       18.01       -8.01     19.23 o 
 -10   9   9     1016.98      959.19     64.36 o 
  -9   9   9        2.36       -1.44     10.57 o 
  -8   9   9      860.01      812.65     31.44 o 
  -7   9   9      587.13      621.88     52.76 o 
  -6   9   9      119.24      113.92     30.11 o 
  -5   9   9      424.72      470.88     47.13 o 
  -4   9   9     2342.41     2232.88     96.84 o 
  -3   9   9       92.04       88.26     27.03 o 
  -2   9   9     1337.00     1346.95     73.79 o 
  -1   9   9     1292.62     1279.25     49.95 o 
   0   9   9      112.72      126.84     20.89 o 
   1   9   9      742.65      760.05     39.20 o 
   2   9   9     1576.33     1404.17     56.51 o 
   3   9   9     1157.15     1213.79     76.66 o 
   4   9   9        1.21        5.28     12.91 o 
   5   9   9     1410.06     1395.93     59.52 o 
   6   9   9       55.47       36.86     19.81 o 
  -9  10   9      302.78      317.20     50.09 o 
  -8  10   9       34.97       57.51     28.60 o 
  -7  10   9      864.06     1009.65     70.42 o 
  -6  10   9      456.89      409.01     49.66 o 
  -5  10   9     1107.14     1225.16     75.52 o 
  -4  10   9      672.01      633.82     55.22 o 
  -3  10   9     1179.63     1147.50     72.46 o 
  -2  10   9      945.47      922.40     63.88 o 
  -1  10   9     1160.93     1140.27     70.35 o 
   0  10   9        5.19        3.25     16.50 o 
   1  10   9       12.83       26.55     14.41 o 
   2  10   9       84.84       74.31     28.19 o 
   3  10   9     2054.52     2171.46    109.67 o 
   4  10   9        7.84       -2.61     14.33 o 
   5  10   9     1354.09     1263.17     59.64 o 
  -8  11   9       33.86       34.17     26.91 o 
  -7  11   9     1304.72     1381.05     83.35 o 
  -6  11   9      477.97      461.27     54.83 o 
  -5  11   9     1027.91     1062.30     74.08 o 
  -4  11   9      151.17      188.65     38.43 o 
  -3  11   9     2078.55     2077.36    102.11 o 
  -2  11   9      141.37      122.82     39.35 o 
  -1  11   9     1172.89     1019.22     70.51 o 
   0  11   9       15.05        2.65     26.54 o 
   1  11   9      138.85      181.64     26.75 o 
   2  11   9       50.59       19.26     27.95 o 
   3  11   9     2199.00     2177.86    114.16 o 
  -6  12   9       27.99       29.18     27.54 o 
  -5  12   9     1226.98     1370.14     86.25 o 
  -4  12   9      105.35      129.05     35.95 o 
  -3  12   9     2104.76     2159.69    107.03 o 
  -2  12   9       43.57       -3.01     37.93 o 
  -1  12   9      287.36      320.86     50.19 o 
   0  12   9        7.12        5.33     27.82 o 
   1  12   9      750.63      769.98     49.97 o 
   0 -14  10       95.33      105.19     40.21 o 
   1 -14  10       51.16       70.55     34.05 o 
   4 -14  10        1.00       16.76     21.03 o 
   5 -14  10      687.00      891.50     69.18 o 
  -3 -13  10     1768.64     1849.82    117.76 o 
  -2 -13  10       77.74       82.61     55.12 o 
  -1 -13  10     1207.26     1331.78     87.06 o 
   0 -13  10      187.25      209.44     42.11 o 
   1 -13  10       10.26       23.71     27.05 o 
   2 -13  10      314.61      391.65     34.61 o 
   3 -13  10     2653.63     2898.47    113.30 o 
   4 -13  10        0.57      -12.33     12.33 o 
   5 -13  10     1396.92     1612.57     61.44 o 
   6 -13  10      447.12      383.18     35.66 o 
   7 -13  10      385.79      463.63     60.96 o 
   8 -13  10      148.82      173.79     28.98 o 
  -5 -12  10      733.12      771.51     81.42 o 
  -4 -12  10       26.28       49.99     31.80 o 
  -3 -12  10     2516.34     2665.63    133.35 o 
  -2 -12  10      207.18      193.79     50.76 o 
  -1 -12  10       53.53       39.49     28.00 o 
   0 -12  10     1793.40     1860.36     95.01 o 
   1 -12  10      943.47      944.82     42.43 o 
   2 -12  10      201.16      194.68     22.19 o 
   3 -12  10     2352.43     2385.05     70.33 o 
   4 -12  10      339.19      353.44     30.44 o 
   5 -12  10      567.60      534.87     38.32 o 
   6 -12  10      962.96     1036.14     47.83 o 
   7 -12  10      687.58      569.73     62.01 o 
   8 -12  10        5.69        1.49     21.43 o 
   9 -12  10      408.99      335.39     51.61 o 
  -6 -11  10       57.14       61.63     34.87 o 
  -5 -11  10     1646.01     1844.79    110.86 o 
  -4 -11  10        6.72      -22.52     22.52 o 
  -3 -11  10     2732.82     2855.48    132.09 o 
  -2 -11  10      308.33      391.83     55.11 o 
  -1 -11  10      201.88      195.63     23.07 o 
   0 -11  10     3098.66     3090.57     62.78 o 
   1 -11  10     1116.69     1162.83     35.80 o 
   2 -11  10     1570.45     1534.32     43.48 o 
   3 -11  10     1158.93     1276.76     40.82 o 
   4 -11  10     1429.32     1459.61     51.88 o 
   5 -11  10      249.16      201.62     27.66 o 
   6 -11  10     1063.17      967.32     45.39 o 
   7 -11  10      451.02      367.07     48.39 o 
   8 -11  10      369.83      452.99     55.70 o 
   9 -11  10       49.66       17.92     23.44 o 
  10 -11  10     1864.74     2015.84    114.07 o 
  -7 -10  10      283.12      222.24     67.40 o 
  -6 -10  10      112.89      101.25     37.05 o 
  -5 -10  10      794.17      793.95     73.91 o 
  -4 -10  10      338.84      276.43     31.77 o 
  -3 -10  10      831.34      756.98     70.78 o 
  -2 -10  10     1567.42     1484.33     87.16 o 
  -1 -10  10      864.78      834.79     29.25 o 
   0 -10  10     1896.75     1892.30     39.52 o 
   1 -10  10      826.38      886.08     26.15 o 
   2 -10  10     3198.58     3115.39     62.15 o 
   3 -10  10       76.14       31.07     21.95 o 
   4 -10  10     4780.48     4765.98    103.44 o 
   5 -10  10      300.22      191.22     34.57 o 
   6 -10  10      226.57      223.29     36.35 o 
   7 -10  10      668.39      619.70     52.90 o 
   8 -10  10     1117.99     1041.98     70.64 o 
   9 -10  10       41.54       51.38     25.96 o 
  10 -10  10     3174.65     3459.74    148.42 o 
  11 -10  10        7.98       16.16     15.72 o 
  -8  -9  10      683.65      823.10     81.95 o 
  -7  -9  10      655.58      663.11     76.76 o 
  -6  -9  10       59.31       72.20     21.66 o 
  -5  -9  10      385.64      381.45     51.54 o 
  -4  -9  10     1470.67     1451.61     56.74 o 
  -3  -9  10       24.17       26.80     16.72 o 
  -2  -9  10     3580.47     3511.20     89.79 o 
  -1  -9  10        2.71       -5.69      6.40 o 
   0  -9  10      128.64      105.99     12.63 o 
   1  -9  10       76.61       70.74     10.03 o 
   2  -9  10     1324.89     1411.16     38.29 o 
   3  -9  10      126.90      170.20     23.38 o 
   4  -9  10     3666.16     3725.48     65.24 o 
   5  -9  10       52.57       -5.44     25.81 o 
   6  -9  10       30.37       17.50     17.59 o 
   7  -9  10        5.79       -8.72     15.30 o 
   8  -9  10     1455.83     1503.58     83.56 o 
   9  -9  10        4.97       15.58     13.03 o 
  10  -9  10     2307.93     2492.79    121.04 o 
  11  -9  10      140.62      134.74     22.78 o 
  -9  -8  10       96.60       72.27     34.26 o 
  -8  -8  10      744.65      674.67     48.44 o 
  -7  -8  10      919.47      891.21     79.72 o 
  -6  -8  10       77.88       70.44     21.11 o 
  -5  -8  10      273.68      253.14     39.87 o 
  -4  -8  10     4678.79     4519.85    105.76 o 
  -3  -8  10      211.83      212.57     24.28 o 
  -2  -8  10      853.13      811.70     29.96 o 
  -1  -8  10      784.16      768.66     30.69 o 
   0  -8  10     3034.27     2994.75     56.42 o 
   1  -8  10        5.42       17.77      6.75 o 
   2  -8  10     4186.60     4160.85     88.54 o 
   3  -8  10      422.39      374.65     36.41 o 
   4  -8  10      563.50      579.07     22.24 o 
   5  -8  10      288.19      290.48     35.99 o 
   6  -8  10     1262.22     1256.35     67.63 o 
   7  -8  10      232.91      194.22     33.50 o 
   8  -8  10     2293.28     2152.20     64.29 o 
   9  -8  10      470.55      504.56     36.16 o 
  10  -8  10      363.22      530.42     59.46 o 
  11  -8  10      494.39      456.92     38.14 o 
  12  -8  10      755.13      950.59     49.89 o 
 -10  -7  10      976.94      961.48     79.75 o 
  -9  -7  10       48.52       69.34     21.31 o 
  -8  -7  10      114.94      126.88     25.20 o 
  -7  -7  10      722.65      679.36     45.30 o 
  -6  -7  10      905.11      870.43     44.60 o 
  -5  -7  10       41.13      -13.78     25.12 o 
  -4  -7  10     2964.13     3066.19     79.88 o 
  -3  -7  10      489.83      531.01     33.85 o 
  -2  -7  10     2809.88     2789.13     64.97 o 
  -1  -7  10       64.62       61.68     10.17 o 
   0  -7  10     6100.25     6090.55     90.67 o 
   1  -7  10       67.97       72.00      8.40 o 
   2  -7  10     6644.02     6741.99    122.81 o 
   3  -7  10      525.31      535.10     20.06 o 
   4  -7  10       24.45       16.87      7.88 o 
   5  -7  10      785.50      697.64     48.47 o 
   6  -7  10     6135.66     6079.56    175.37 o 
   7  -7  10      393.58      364.67     27.58 o 
   8  -7  10      942.24      939.72     39.98 o 
   9  -7  10      788.04      745.38     37.84 o 
  10  -7  10      603.71      706.32     62.39 o 
  11  -7  10      556.53      558.55     40.40 o 
  12  -7  10      906.74      917.98     47.23 o 
 -11  -6  10        6.22       17.50     29.67 o 
 -10  -6  10      875.71     1019.19     52.83 o 
  -9  -6  10       40.13       31.54     16.88 o 
  -8  -6  10      175.99      170.50     26.01 o 
  -7  -6  10       24.19       35.10     24.00 o 
  -6  -6  10     4162.10     3960.03     96.23 o 
  -5  -6  10      176.49      175.71     33.84 o 
  -4  -6  10     2202.35     2049.49     60.56 o 
  -3  -6  10     1111.91     1112.04     41.73 o 
  -2  -6  10     4405.68     4287.42     83.36 o 
  -1  -6  10       48.02       40.93      8.22 o 
   0  -6  10    11406.55    11709.92    152.11 o 
   1  -6  10        5.02        7.83      6.34 o 
   2  -6  10     3395.26     3244.94     69.83 o 
   3  -6  10     2362.07     2259.26     82.51 o 
   4  -6  10      484.34      505.84     17.77 o 
   5  -6  10     1050.69     1062.98     25.44 o 
   6  -6  10     3989.23     3995.69     84.82 o 
   7  -6  10      152.45      165.06     18.41 o 
   8  -6  10      164.26      169.66     20.49 o 
   9  -6  10     1344.84     1413.77     50.49 o 
  10  -6  10      745.46      726.12     61.23 o 
  11  -6  10        1.46        5.62     12.81 o 
  12  -6  10       64.29       49.69     16.68 o 
 -11  -5  10       11.41        7.14     12.60 o 
 -10  -5  10      372.67      404.88     37.86 o 
  -9  -5  10        4.08      -13.02     13.02 o 
  -8  -5  10     1128.73     1042.51     46.46 o 
  -7  -5  10      403.09      372.95     35.11 o 
  -6  -5  10     5459.35     5439.04    114.56 o 
  -5  -5  10      665.68      663.45     50.33 o 
  -4  -5  10     1090.60     1069.91     22.09 o 
  -3  -5  10      617.58      616.58     19.04 o 
  -2  -5  10     3596.04     3592.76     68.92 o 
  -1  -5  10       96.44      127.40     10.27 o 
   0  -5  10    10505.37    10514.36    135.78 o 
   1  -5  10     2560.11     2576.78     56.04 o 
   2  -5  10     1418.66     1292.49     55.60 o 
   3  -5  10     5220.70     5184.63    141.92 o 
   4  -5  10     1921.24     1756.03     33.56 o 
   5  -5  10     2011.07     2080.49     47.84 o 
   6  -5  10     1236.13     1266.16     40.58 o 
   7  -5  10      907.15      909.48     36.11 o 
   8  -5  10       92.03       74.57     14.90 o 
   9  -5  10     2779.41     2884.92     74.43 o 
  10  -5  10      718.66      657.15     56.56 o 
  11  -5  10        0.28       11.75     13.74 o 
  12  -5  10       26.77       20.46     15.04 o 
  13  -5  10     1672.18     1713.39     64.46 o 
 -12  -4  10     1183.09     1437.48     81.03 o 
 -11  -4  10       74.98       98.32     17.28 o 
 -10  -4  10       34.09       35.69     18.48 o 
  -9  -4  10      328.86      329.13     31.10 o 
  -8  -4  10     1186.40     1226.15     48.39 o 
  -7  -4  10      245.30      198.53     30.81 o 
  -6  -4  10     5260.29     5191.02    107.80 o 
  -5  -4  10      820.30      883.18     54.96 o 
  -4  -4  10     1046.41     1048.07     24.19 o 
  -3  -4  10     2492.31     2551.64     42.76 o 
  -2  -4  10     2200.32     2228.08     37.11 o 
  -1  -4  10      749.02      728.64     18.06 o 
   0  -4  10     4874.62     2397.12     75.80 o 
   1  -4  10     4836.84     4675.29     83.39 o 
   2  -4  10     2605.49     2480.34     79.64 o 
   3  -4  10     5224.92     5252.58    140.42 o 
   4  -4  10     2432.28     2462.36     51.96 o 
   5  -4  10     7416.88     8030.67    130.19 o 
   6  -4  10     1821.75     1773.44     48.19 o 
   7  -4  10     5004.05     5110.90    100.49 o 
   8  -4  10       42.00       63.94     13.45 o 
   9  -4  10      867.11      912.04     39.29 o 
  10  -4  10      245.32      216.07     39.34 o 
  11  -4  10      336.89      342.49     30.77 o 
  12  -4  10        4.74        3.73     12.36 o 
  13  -4  10     1635.29     1683.04     98.13 o 
 -12  -3  10      928.66     1129.60     78.91 o 
 -11  -3  10      218.55      212.84     21.34 o 
 -10  -3  10      858.63      876.30     42.28 o 
  -9  -3  10      863.44      854.00     40.93 o 
  -8  -3  10     1619.42     1689.56     54.70 o 
  -7  -3  10     1355.79     1277.66     50.25 o 
  -6  -3  10      131.38       99.29     16.66 o 
  -5  -3  10     3361.29     3309.68     63.17 o 
  -4  -3  10      616.61      614.57     15.83 o 
  -3  -3  10     1867.86     1844.02     48.87 o 
  -2  -3  10     3086.61     3198.32     66.34 o 
  -1  -3  10     1764.29     1751.00     43.34 o 
   1  -3  10     9706.32     9747.66    150.71 o 
   2  -3  10     2192.60     1888.15     66.18 o 
   3  -3  10     1372.89     1234.02     52.75 o 
   4  -3  10     1135.54     1065.93     30.26 o 
   5  -3  10     6336.65     6390.07    106.86 o 
   6  -3  10       97.51      105.90      9.89 o 
   7  -3  10     4304.32     4458.61     89.23 o 
   8  -3  10      114.45      127.32     16.54 o 
   9  -3  10       10.25       16.45     11.38 o 
  10  -3  10       66.12        2.09     29.32 o 
  11  -3  10     1183.29     1142.49     46.32 o 
  12  -3  10        1.53        5.50     11.98 o 
  13  -3  10     1068.17     1147.01     51.28 o 
 -12  -2  10      556.08      688.07     66.04 o 
 -11  -2  10      388.18      370.42     44.61 o 
 -10  -2  10      879.99      829.74     39.63 o 
  -9  -2  10       20.51       27.38     14.20 o 
  -8  -2  10      997.20      986.02     39.13 o 
  -7  -2  10     3025.60     3032.86    104.35 o 
  -6  -2  10        6.05        0.07      9.63 o 
  -5  -2  10     8743.02     9155.46    217.30 o 
  -4  -2  10     2386.34     2458.58     39.78 o 
  -3  -2  10        0.41       14.17      8.85 o 
  -2  -2  10      538.50      572.78     23.25 o 
  -1  -2  10     5729.45     5649.05     97.03 o 
   0  -2  10      250.83      227.26      9.28 o 
   1  -2  10     2612.09     2517.27     50.52 o 
   2  -2  10      886.27      892.67     41.11 o 
   3  -2  10     1930.11     2101.03     68.49 o 
   4  -2  10       19.90       23.07      7.05 o 
   5  -2  10     5238.03     5249.35     91.21 o 
   6  -2  10        0.82        6.36      5.28 o 
   7  -2  10     2509.11     2424.66     58.00 o 
   8  -2  10      229.12      235.85     20.89 o 
   9  -2  10      566.56      539.24     29.32 o 
  10  -2  10       92.11       89.91     34.65 o 
  11  -2  10     1314.54     1372.11     49.99 o 
  12  -2  10       17.91       13.80     13.56 o 
  13  -2  10       97.56      117.03     21.57 o 
 -13  -1  10     1666.18     1848.51     97.62 o 
 -12  -1  10        1.00       -5.66     14.74 o 
 -11  -1  10       81.11      141.01     30.27 o 
 -10  -1  10      980.41      972.92     40.81 o 
  -9  -1  10      284.29      332.02     27.48 o 
  -8  -1  10      521.60      520.94     28.57 o 
  -7  -1  10     7462.89     7433.72    189.60 o 
  -6  -1  10        6.18        5.74      8.91 o 
  -5  -1  10     5510.27     5585.33    104.08 o 
  -4  -1  10      650.58      713.25     27.43 o 
  -3  -1  10     3217.42     3347.55     48.99 o 
  -2  -1  10     1159.61     1298.09     23.06 o 
  -1  -1  10     7450.76     7436.00     81.24 o 
   0  -1  10       52.20       41.34      5.26 o 
   1  -1  10     1538.71     1558.91     27.89 o 
   2  -1  10      768.68      720.10     35.89 o 
   3  -1  10    13678.69    14753.78    317.21 o 
   4  -1  10      247.27      219.30     13.04 o 
   5  -1  10     8792.24     8353.30    196.51 o 
   6  -1  10      148.81      142.31     14.39 o 
   7  -1  10     1560.54     1593.56     43.85 o 
   8  -1  10      906.60      963.96     34.97 o 
   9  -1  10     1181.37     1237.63     42.54 o 
  10  -1  10      401.97      383.39     44.24 o 
  11  -1  10      823.11      863.01     38.97 o 
  12  -1  10      327.79      324.01     44.74 o 
 -13   0  10     1473.08     1564.67     89.98 o 
 -12   0  10       65.68      101.82     28.08 o 
 -11   0  10       24.88       59.81     23.95 o 
 -10   0  10       27.97       40.88     19.21 o 
  -9   0  10     2389.72     2453.39     52.08 o 
  -8   0  10      200.31      220.49     20.78 o 
  -7   0  10     6701.38     6601.04    170.13 o 
  -6   0  10      233.81      229.56     18.87 o 
  -5   0  10     3318.14     3410.65     72.04 o 
  -4   0  10       25.69       30.69      6.55 o 
  -3   0  10    14138.65    15094.28    183.30 o 
  -2   0  10      307.23      350.52     11.77 o 
  -1   0  10     8099.28     8398.75     92.13 o 
   0   0  10      236.06      215.20      9.59 o 
   1   0  10       94.86      123.95      8.73 o 
   2   0  10      881.13      847.84     35.60 o 
   3   0  10    27173.20    28252.26    577.83 o 
   4   0  10     1136.39     1267.98     35.60 o 
   5   0  10     2835.07     2867.64     83.71 o 
   6   0  10     1954.20     2042.21     41.08 o 
   7   0  10        1.28       12.68      7.76 o 
   8   0  10      449.20      477.75     24.60 o 
   9   0  10     2132.88     2171.68     48.83 o 
  10   0  10      179.32      216.54     39.70 o 
  11   0  10      190.90      151.70     33.65 o 
  12   0  10     1208.52     1177.86     78.81 o 
 -13   1  10     1217.59     1344.31     84.53 o 
 -12   1  10        0.16        3.82     15.92 o 
 -11   1  10      229.82      322.74     43.10 o 
  -9   1  10     2936.65     2901.60     56.71 o 
  -8   1  10       68.64       64.87     13.22 o 
  -7   1  10     3826.21     3825.82    113.77 o 
  -6   1  10       42.43       35.27     10.47 o 
  -5   1  10     6222.24     6082.30    108.35 o 
  -4   1  10     1824.30     2021.61     36.94 o 
  -3   1  10     7079.47     7236.68     96.35 o 
  -2   1  10      821.92      811.46     23.31 o 
  -1   1  10     4193.27     4822.35     66.70 o 
   0   1  10     2648.64     2655.47     42.30 o 
   1   1  10      359.76      361.99     15.97 o 
   2   1  10     3419.51     3502.25     88.20 o 
   3   1  10     9569.11     9611.37    209.07 o 
   4   1  10       11.98       12.39      5.95 o 
   5   1  10     2271.55     2214.19     43.79 o 
   6   1  10     3024.29     3024.40     46.61 o 
   7   1  10     1839.68     1822.51     62.79 o 
   8   1  10       38.49       45.31      8.94 o 
   9   1  10      837.08      855.87     57.70 o 
  10   1  10      588.30      604.54     50.90 o 
  11   1  10       58.87       55.38     27.48 o 
  12   1  10     1203.08     1318.25     82.12 o 
 -13   2  10      780.22      825.79     69.27 o 
 -12   2  10        3.64       -3.26     11.03 o 
 -11   2  10      802.09      780.67     39.36 o 
 -10   2  10      769.34      755.17     55.90 o 
  -9   2  10     2246.51     2277.14     42.60 o 
  -8   2  10      404.30      415.59     17.98 o 
  -7   2  10     1006.32     1128.48     57.64 o 
  -6   2  10      878.38      839.30     30.08 o 
  -5   2  10     2664.06     2626.38     81.90 o 
  -4   2  10     1338.17     1399.54     36.34 o 
  -3   2  10     7891.03     8091.05    130.05 o 
  -2   2  10     3121.53     3391.59     88.45 o 
   0   2  10     6907.75     7135.13    117.61 o 
   1   2  10     3274.35     3240.56     63.36 o 
   2   2  10      332.80      400.55     13.92 o 
   3   2  10     2787.73     2693.71     69.87 o 
   4   2  10     2816.42     2653.61     47.20 o 
   5   2  10     1090.45     1049.12     28.11 o 
   6   2  10     2266.86     2274.01     46.92 o 
   7   2  10     1257.24     1191.56     44.48 o 
   8   2  10        4.02       21.37     12.21 o 
   9   2  10      103.40       81.12     18.68 o 
  10   2  10     1107.44     1257.67     73.81 o 
  11   2  10       11.28        5.53     19.51 o 
 -13   3  10      381.50      483.54     56.92 o 
 -12   3  10      193.12      227.80     26.77 o 
 -11   3  10      618.00      633.80     36.29 o 
 -10   3  10     1612.44     1661.70     79.84 o 
  -9   3  10     2466.96     2435.83     66.73 o 
  -8   3  10      617.91      602.04     23.23 o 
  -7   3  10      143.63      122.57     32.12 o 
  -6   3  10     1343.08     1243.35     31.09 o 
  -5   3  10     2590.00     2558.29     79.85 o 
  -4   3  10      712.87      757.58     27.38 o 
  -3   3  10     1916.33     1832.58     43.81 o 
  -2   3  10     4031.87     4064.73    108.33 o 
  -1   3  10     1538.92     1738.89     41.88 o 
   0   3  10    10483.91    11296.42    180.08 o 
   1   3  10     3338.20     3449.03     69.43 o 
   2   3  10     1055.33     1024.17     22.76 o 
   3   3  10      919.33      909.70     49.01 o 
   4   3  10     4667.00     4624.37     70.98 o 
   5   3  10     2565.56     2549.97     65.34 o 
   6   3  10     1793.99     1709.78     53.13 o 
   7   3  10       91.02       71.97     16.12 o 
   8   3  10      538.51      576.37     35.63 o 
   9   3  10       48.35       63.16     17.39 o 
  10   3  10     1909.00     1936.78     93.73 o 
  11   3  10        2.02      -14.99     19.52 o 
 -13   4  10      517.29      456.01     54.87 o 
 -12   4  10      127.19      140.59     23.12 o 
 -11   4  10     1678.51     1723.71     60.18 o 
 -10   4  10     1705.79     1684.52     80.44 o 
  -9   4  10      528.56      531.34     30.92 o 
  -8   4  10     1819.59     1711.01     40.69 o 
  -7   4  10     2097.12     1982.33     55.32 o 
  -6   4  10      193.88      204.54     12.99 o 
  -5   4  10     1770.47     1719.25     46.58 o 
  -4   4  10     1143.63     1136.55     28.10 o 
  -3   4  10     1049.86     1058.76     51.31 o 
  -2   4  10     6297.32     6199.75    156.95 o 
  -1   4  10      900.65      924.03     31.01 o 
   0   4  10      478.86      497.30     22.93 o 
   1   4  10       54.64       43.57      5.82 o 
   2   4  10     5299.03     5256.53    145.63 o 
   3   4  10        3.31       22.17     23.89 o 
   4   4  10     5410.10     5183.33    104.80 o 
   5   4  10      600.83      602.28     31.02 o 
   6   4  10        8.75       19.22     11.36 o 
   7   4  10       86.77       27.23     34.11 o 
   8   4  10     1847.41     1992.88    100.33 o 
   9   4  10       11.03       11.37     14.34 o 
  10   4  10     1005.60     1065.26     70.48 o 
 -12   5  10       52.65       52.32     17.36 o 
 -11   5  10      614.42      554.62     38.69 o 
 -10   5  10     1636.38     1633.43     81.21 o 
  -9   5  10      275.53      210.58     22.73 o 
  -8   5  10      669.30      680.15     26.98 o 
  -7   5  10     1544.08     1488.88     48.36 o 
  -6   5  10       23.02       45.00      8.65 o 
  -5   5  10     2761.58     2856.37     52.64 o 
  -4   5  10     5945.44     5860.28     84.95 o 
  -3   5  10        3.85       -6.37      6.37 o 
  -2   5  10     4896.06     4915.77     98.39 o 
  -1   5  10      299.84      255.30     12.57 o 
   0   5  10     1084.66     1157.44     38.12 o 
   1   5  10       24.05       21.48      9.10 o 
   2   5  10     4876.25     4719.42    139.75 o 
   3   5  10       48.36       35.87     25.23 o 
   4   5  10     1591.58     1526.92     49.29 o 
   5   5  10       43.62       27.05     16.51 o 
   6   5  10      628.31      644.36     34.67 o 
   7   5  10      170.80       66.23     39.23 o 
   8   5  10     1436.54     1585.93     92.14 o 
   9   5  10        0.62        0.77     13.27 o 
  10   5  10      697.94      777.92     60.38 o 
 -12   6  10        5.65       28.92     17.10 o 
 -11   6  10      210.30      247.66     28.11 o 
 -10   6  10     2544.02      713.92     52.96 o 
  -9   6  10        4.14        9.80      9.95 o 
  -8   6  10      914.64      791.37     29.78 o 
  -7   6  10      118.39       73.07     22.60 o 
  -6   6  10      312.15      325.62     17.07 o 
  -5   6  10      831.89      876.26     28.36 o 
  -4   6  10     9062.88     8614.64    117.14 o 
  -3   6  10       63.72       50.24     10.28 o 
  -2   6  10      152.85      152.09     15.89 o 
  -1   6  10        5.47        1.02      8.34 o 
   0   6  10     5163.72     5204.42    105.36 o 
   1   6  10      264.90      241.87     22.70 o 
   2   6  10     3449.67     3520.77    119.43 o 
   3   6  10       12.80       -5.05     21.96 o 
   4   6  10      177.08      215.91     23.31 o 
   5   6  10      304.18      278.99     26.50 o 
   6   6  10     1625.66     1535.57     55.60 o 
   7   6  10       69.41      104.46     47.66 o 
   8   6  10     1888.97     1753.90    101.06 o 
   9   6  10      120.85      120.57     24.79 o 
 -11   7  10        0.38       -1.27      9.63 o 
 -10   7  10     2286.12     2277.39     98.28 o 
  -9   7  10      112.83       79.73     14.66 o 
  -8   7  10        0.56       29.88     11.63 o 
  -7   7  10      127.13      101.70     37.81 o 
  -6   7  10      734.22      721.15     22.44 o 
  -5   7  10       38.74       35.97     13.80 o 
  -4   7  10     3465.79     3331.44     70.81 o 
  -3   7  10       17.22       -2.04     27.60 o 
  -2   7  10     2152.75     2162.98     83.81 o 
  -1   7  10      574.17      564.77     30.45 o 
   0   7  10     5253.37     5282.35    110.81 o 
   1   7  10      349.77      400.84     27.58 o 
   2   7  10     1655.83     1666.02     56.15 o 
   3   7  10     1400.76     1225.70     69.44 o 
   4   7  10       22.30       30.45     13.43 o 
   5   7  10      547.91      530.24     34.90 o 
   6   7  10     1537.95     1530.73     58.82 o 
   7   7  10       99.33      103.23     47.11 o 
   8   7  10      863.48     1041.27     84.50 o 
 -11   8  10        0.00       -9.10     11.86 o 
 -10   8  10     1811.78     1824.36     86.78 o 
  -9   8  10        0.29       -9.56      9.56 o 
  -8   8  10      183.70      194.01     18.51 o 
  -7   8  10      142.74      140.73     40.28 o 
  -6   8  10     2670.68     2689.24     54.41 o 
  -5   8  10      181.54      151.58     23.93 o 
  -4   8  10      746.30      795.48     54.86 o 
  -3   8  10     1458.47     1342.42     71.81 o 
  -2   8  10     1406.84     1458.25     71.94 o 
  -1   8  10        9.80       23.40     12.90 o 
   0   8  10     2584.48     2392.99     68.91 o 
   1   8  10       91.64      103.25     18.68 o 
   2   8  10     1511.54     1423.78     54.25 o 
   3   8  10     3562.11     3490.75    130.90 o 
   4   8  10      224.70      227.52     26.84 o 
   5   8  10      861.84      938.94     46.83 o 
   6   8  10      191.81      223.96     28.89 o 
   7   8  10      528.47      597.09     69.21 o 
 -10   9  10      518.19      555.92     53.35 o 
  -9   9  10       20.89       -8.94     10.86 o 
  -8   9  10      635.87      710.21     60.18 o 
  -7   9  10        3.84       22.19     23.19 o 
  -6   9  10     1733.52     1692.32     55.84 o 
  -5   9  10      678.02      637.37     53.88 o 
  -4   9  10      329.70      360.74     44.93 o 
  -3   9  10     3759.79     3697.50    132.75 o 
  -2   9  10     1980.89     1915.94     90.11 o 
  -1   9  10        2.43       13.22     13.19 o 
   0   9  10     4244.35     4149.35    101.96 o 
   1   9  10      201.78      224.39     26.70 o 
   2   9  10      434.15      397.54     35.12 o 
   3   9  10     2094.52     1965.00     98.94 o 
   4   9  10      278.60      305.67     33.25 o 
   5   9  10      576.55      620.17     41.99 o 
   6   9  10      108.18       80.01     22.61 o 
  -9  10  10       88.50      117.79     37.18 o 
  -8  10  10     1123.00     1278.86     79.74 o 
  -7  10  10       49.40       64.49     28.27 o 
  -6  10  10      550.33      515.93     55.59 o 
  -5  10  10     1372.85     1366.72     81.69 o 
  -4  10  10      615.88      528.99     55.87 o 
  -3  10  10     1727.36     1796.88     91.68 o 
  -2  10  10      614.54      565.63     55.36 o 
  -1  10  10      528.21      450.56     52.61 o 
   0  10  10      511.90      479.73     34.89 o 
   1  10  10      883.80      900.98     45.29 o 
   2  10  10      152.73       75.16     27.64 o 
   3  10  10      678.10      782.39     70.04 o 
   4  10  10       88.34       55.54     20.42 o 
   5  10  10      777.41      878.84     52.78 o 
  -8  11  10      764.37      818.52     67.03 o 
  -7  11  10      393.25      430.62     54.76 o 
  -6  11  10        0.30      -10.17     24.47 o 
  -5  11  10      962.57     1033.50     75.16 o 
  -4  11  10       62.27       55.09     28.01 o 
  -3  11  10      533.65      660.42     61.72 o 
  -2  11  10      255.91      294.29     48.31 o 
  -1  11  10      896.47      860.38     65.98 o 
   0  11  10       38.50       27.38     31.13 o 
   1  11  10      701.39      743.76     44.83 o 
   2  11  10       85.94       85.66     30.70 o 
   3  11  10        3.09      107.07     44.59 o 
  -5  12  10      665.72      738.06     69.38 o 
  -4  12  10       23.71        5.66     27.05 o 
  -3  12  10        4.11       59.07     39.08 o 
  -2  12  10       70.66       43.72     41.17 o 
  -1  12  10     1764.58     1826.96    102.06 o 
   0  12  10       22.54       36.75     34.98 o 
   0 -14  11      151.16      152.60     43.43 o 
   1 -14  11     1940.30     2157.91    107.80 o 
   4 -14  11       53.19       44.79     25.18 o 
   5 -14  11      439.34      683.30     62.39 o 
  -3 -13  11      743.07      858.69     88.90 o 
  -2 -13  11        3.95       79.77     50.64 o 
  -1 -13  11      104.90       87.19     37.44 o 
   0 -13  11       15.94       66.03     31.07 o 
   1 -13  11     2721.59     2928.37    121.98 o 
   3 -13  11        7.79      139.68     40.86 o 
   4 -13  11      258.72      274.79     28.65 o 
   5 -13  11     1068.12     1217.44     54.27 o 
   6 -13  11       27.30       17.60     17.08 o 
   7 -13  11     1787.74     1781.02    102.57 o 
  -5 -12  11      493.52      623.32     74.15 o 
  -4 -12  11       86.66      111.28     38.66 o 
  -3 -12  11        6.16       33.02     57.54 o 
  -2 -12  11      154.63      256.85     52.97 o 
  -1 -12  11      919.18      900.62     69.93 o 
   0 -12  11        0.15       -8.21     24.91 o 
   1 -12  11      900.88      757.06     39.51 o 
   2 -12  11      976.91      978.18     36.49 o 
   3 -12  11      422.30      461.49     34.90 o 
   4 -12  11      937.59     1022.76     44.77 o 
   5 -12  11     1414.46     1476.89     57.55 o 
   6 -12  11       67.95       92.01     20.36 o 
   7 -12  11      897.44      818.05     71.28 o 
   8 -12  11     1149.93     1143.17     78.53 o 
   9 -12  11        6.91       -1.15     21.88 o 
  -6 -11  11       40.17       53.88     31.58 o 
  -5 -11  11      813.43      961.12     81.88 o 
  -4 -11  11      351.61      300.41     49.68 o 
  -3 -11  11      556.73      423.50     69.35 o 
  -2 -11  11      791.92      950.27     74.27 o 
  -1 -11  11     1692.27     1528.04     44.76 o 
   0 -11  11      833.53      770.27     31.14 o 
   1 -11  11      496.81      489.79     25.48 o 
   2 -11  11     2311.21     2224.58     53.27 o 
   3 -11  11     1463.35     1484.91     53.54 o 
   4 -11  11      368.71      380.08     30.30 o 
   5 -11  11     1431.71     1512.91     57.21 o 
   6 -11  11     1503.20     1325.80     76.52 o 
   7 -11  11       72.62       37.66     40.43 o 
   8 -11  11      960.01      922.34     68.80 o 
   9 -11  11       39.57       37.50     25.66 o 
  10 -11  11      187.76      366.18     61.11 o 
  -7 -10  11     1877.27     1835.67    117.43 o 
  -6 -10  11      247.40      245.45     31.92 o 
  -5 -10  11      946.07     1036.94     81.97 o 
  -4 -10  11      581.99      546.17     41.58 o 
  -3 -10  11     2057.24     2130.71    110.45 o 
  -2 -10  11     1617.33     1749.99     95.48 o 
  -1 -10  11     1512.71     1557.07     52.10 o 
   0 -10  11     6072.55     6132.41     85.36 o 
   1 -10  11        1.88        1.69      7.64 o 
   2 -10  11     1509.16     1484.38     41.34 o 
   3 -10  11     1631.42     1559.22     53.63 o 
   4 -10  11      268.72      232.00     24.05 o 
   5 -10  11      922.30      969.44     64.09 o 
   6 -10  11     3770.93     3403.93    127.52 o 
   7 -10  11        4.74       20.40     21.27 o 
   8 -10  11      964.99      972.74     68.29 o 
   9 -10  11      277.56      287.61     45.81 o 
  10 -10  11      349.17      462.84     63.18 o 
  11 -10  11       11.13       10.46     23.95 o 
  -8  -9  11        2.85       -8.04     25.75 o 
  -7  -9  11      726.92      793.92     82.65 o 
  -6  -9  11      822.44      798.72     45.38 o 
  -5  -9  11       13.14       90.45     31.44 o 
  -4  -9  11      319.24      299.51     31.62 o 
  -3  -9  11      433.40      468.09     36.41 o 
  -2  -9  11      972.71      939.00     45.74 o 
  -1  -9  11      146.00       74.76     10.29 o 
   0  -9  11     4238.02     4315.29     64.53 o 
   1  -9  11      472.92      494.50     19.21 o 
   2  -9  11     1308.65     1288.86     36.88 o 
   3  -9  11        7.35      -19.05     19.05 o 
   4  -9  11      341.35      346.67     40.07 o 
   5  -9  11      800.64      712.94     53.30 o 
   6  -9  11     5781.14     5453.89    169.67 o 
   7  -9  11       72.54       98.66     29.12 o 
   8  -9  11      656.94      693.26     57.98 o 
   9  -9  11      128.69       91.93     28.62 o 
  10  -9  11     2378.66     2390.62    120.00 o 
  11  -9  11       23.51       21.31     15.19 o 
  -9  -8  11      305.21      279.64     35.30 o 
  -8  -8  11      284.90      288.69     33.95 o 
  -7  -8  11       60.73      128.04     58.48 o 
  -6  -8  11     1677.86     1504.67     59.56 o 
  -5  -8  11      656.74      642.53     54.59 o 
  -4  -8  11       17.95        8.60     16.46 o 
  -3  -8  11        3.41       16.45     12.97 o 
  -2  -8  11     1850.75     1800.89     86.27 o 
  -1  -8  11        0.42        4.10      7.68 o 
   0  -8  11     7641.00     7579.75    110.53 o 
   1  -8  11      668.04      642.26     20.45 o 
   2  -8  11     3870.11     4004.16     86.20 o 
   3  -8  11      522.51      521.39     42.55 o 
   4  -8  11     2589.72     2564.92     49.73 o 
   5  -8  11      256.64      230.41     34.07 o 
   6  -8  11     3090.83     3066.46    113.92 o 
   7  -8  11      289.23      241.20     37.37 o 
   8  -8  11      222.52      216.25     36.63 o 
   9  -8  11       93.76       76.77     17.22 o 
  10  -8  11     2654.91     2758.63    124.84 o 
  11  -8  11       23.59       34.70     16.20 o 
  12  -8  11      806.78      890.72     48.70 o 
 -10  -7  11       23.62       29.27     21.02 o 
  -9  -7  11      206.15      220.00     30.26 o 
  -8  -7  11      905.14      900.34     48.21 o 
  -7  -7  11      140.92      125.12     34.06 o 
  -6  -7  11     2426.74     2340.14     73.03 o 
  -5  -7  11     1074.68     1037.74     65.81 o 
  -4  -7  11        4.11      -13.82     13.82 o 
  -3  -7  11       12.76       16.84     13.14 o 
  -2  -7  11     6308.20     6391.53    182.93 o 
  -1  -7  11     1093.09      995.80     28.38 o 
   0  -7  11     6636.09     6632.36     97.17 o 
   1  -7  11      439.56      446.45     16.49 o 
   2  -7  11     3104.61     2999.42     68.98 o 
   3  -7  11       73.06       41.29     22.88 o 
   4  -7  11     6169.83     6300.77     91.49 o 
   5  -7  11       23.40      -11.61     20.77 o 
   6  -7  11     1188.73     1209.69     65.53 o 
   7  -7  11     2771.59     2630.30    105.35 o 
   8  -7  11      504.38      513.13     30.29 o 
   9  -7  11      138.31      146.55     21.14 o 
  10  -7  11     2870.62     2938.03    125.94 o 
  11  -7  11       65.85       41.70     16.45 o 
  12  -7  11       87.27       95.30     21.78 o 
 -10  -6  11      366.43      418.74     40.13 o 
  -9  -6  11        3.06        8.26     15.30 o 
  -8  -6  11     2900.74     2972.18     85.76 o 
  -7  -6  11      217.45      184.08     30.24 o 
  -6  -6  11      665.62      677.97     38.34 o 
  -5  -6  11      428.08      383.74     44.00 o 
  -4  -6  11     1913.55     1836.70     57.49 o 
  -3  -6  11       97.40      128.76     19.08 o 
  -2  -6  11     4933.31     4939.48     91.77 o 
  -1  -6  11      548.26      514.15     18.63 o 
   0  -6  11      563.41      618.90     20.90 o 
   1  -6  11      821.55      787.73     30.27 o 
   2  -6  11     6790.24     6673.24    119.97 o 
   3  -6  11       14.92       -6.37     20.43 o 
   4  -6  11     3201.79     3216.54     53.63 o 
   5  -6  11     2145.77     2176.55     40.38 o 
   6  -6  11        8.84       19.29     14.16 o 
   7  -6  11     2710.11     2676.52     68.31 o 
   8  -6  11     2127.96     2074.39     60.37 o 
   9  -6  11      466.56      475.44     33.91 o 
  10  -6  11     1781.14     1791.80     92.92 o 
  11  -6  11     1512.24     1462.96     56.02 o 
  12  -6  11        3.39        8.86     13.42 o 
 -11  -5  11        3.94       10.67     12.16 o 
 -10  -5  11     1071.81     1073.61     52.52 o 
  -9  -5  11        0.22      -11.47     13.09 o 
  -8  -5  11     1536.06     1457.45     56.29 o 
  -7  -5  11      358.04      315.57     33.60 o 
  -6  -5  11        7.39        5.60     14.26 o 
  -5  -5  11       33.05       39.38     29.84 o 
  -4  -5  11     5730.65     5909.46    117.12 o 
  -3  -5  11       23.41       20.11     11.83 o 
  -2  -5  11     6141.94     6028.68    103.57 o 
  -1  -5  11     2026.46     2042.78     37.70 o 
   0  -5  11      870.26      883.40     22.91 o 
   1  -5  11      118.11      100.96     13.27 o 
   2  -5  11     4450.08     4109.95    118.21 o 
   3  -5  11       57.86       69.93     22.55 o 
   4  -5  11      584.02      563.86     18.40 o 
   5  -5  11      435.47      418.19     22.32 o 
   6  -5  11       78.86       92.06     21.50 o 
   7  -5  11     1986.40     2078.19     57.15 o 
   8  -5  11     1700.52     1763.10     54.09 o 
   9  -5  11      411.45      469.54     32.47 o 
  10  -5  11      293.97      324.38     45.46 o 
  11  -5  11     1803.41     1738.55     60.45 o 
  12  -5  11       71.06       63.42     17.91 o 
 -11  -4  11       40.56       63.39     15.66 o 
 -10  -4  11     1917.84     1875.31     65.23 o 
  -9  -4  11        1.54        0.28     13.80 o 
  -8  -4  11      236.14      244.42     27.21 o 
  -7  -4  11     2846.64     2695.39     75.94 o 
  -6  -4  11     2013.09     2036.49     61.05 o 
  -5  -4  11     1627.24     1568.41     72.18 o 
  -4  -4  11     4481.58     4569.75     94.66 o 
  -3  -4  11       29.32       44.57     11.94 o 
  -2  -4  11     3112.50     3156.47    103.54 o 
  -1  -4  11     3327.53     3186.70     49.01 o 
   0  -4  11     1579.79      585.82     33.81 o 
   1  -4  11     2426.71     2576.27     55.28 o 
   2  -4  11     6794.90     6827.66    171.61 o 
   3  -4  11     5702.90     5634.40    149.62 o 
   4  -4  11     1166.17     1146.77     33.11 o 
   5  -4  11     2218.01     2278.55     51.27 o 
   6  -4  11       94.80      100.95     21.35 o 
   7  -4  11      314.94      332.50     24.47 o 
   8  -4  11      151.92      165.43     19.55 o 
   9  -4  11     1887.29     1947.17     58.39 o 
  10  -4  11       77.59       68.30     34.03 o 
  11  -4  11     1939.91     1940.87     62.62 o 
  12  -4  11        0.16       -1.03     11.52 o 
 -12  -3  11     1334.55     1498.09     89.80 o 
 -11  -3  11      106.42      121.45     17.91 o 
 -10  -3  11     1061.68     1147.62     49.51 o 
  -9  -3  11      326.18      361.86     30.89 o 
  -8  -3  11       89.34       51.64     15.92 o 
  -7  -3  11     3742.91     3746.73    125.09 o 
  -6  -3  11     1755.21     1641.42     51.11 o 
  -5  -3  11      279.61      300.64     35.57 o 
  -4  -3  11     2361.76     2278.63     57.96 o 
  -3  -3  11     2984.49     3094.81     68.08 o 
  -2  -3  11      350.60      411.11     21.98 o 
  -1  -3  11    10173.90    10794.03    170.93 o 
   0  -3  11     1395.10      573.75     32.65 o 
   1  -3  11        0.22        0.45      6.90 o 
   2  -3  11     3386.35     3430.81    100.19 o 
   3  -3  11    20368.74    20747.43    443.98 o 
   4  -3  11      164.55      156.18     13.83 o 
   5  -3  11     5343.56     5473.30     95.77 o 
   6  -3  11        1.34        2.19      5.82 o 
   7  -3  11      566.90      562.64     27.38 o 
   8  -3  11       83.77       98.06     15.25 o 
   9  -3  11     4682.31     4593.59     97.31 o 
  10  -3  11      178.05      139.68     36.47 o 
  11  -3  11     1163.26     1268.46     49.39 o 
  12  -3  11        3.21       14.98     13.71 o 
 -12  -2  11      634.43      672.77     66.27 o 
 -11  -2  11        0.60       15.75     18.16 o 
 -10  -2  11      433.45      421.99     33.31 o 
  -9  -2  11     1126.43     1128.21     44.88 o 
  -8  -2  11       40.01       38.97     14.75 o 
  -7  -2  11     1946.18     2037.81     85.95 o 
  -6  -2  11     1745.08     1595.85     48.66 o 
  -5  -2  11     1783.19     1854.06     53.56 o 
  -4  -2  11      363.16      227.02     19.69 o 
  -3  -2  11    15378.27    16064.92    244.84 o 
  -2  -2  11     1477.31     1452.75     39.49 o 
  -1  -2  11     1171.23     1110.79     32.85 o 
   0  -2  11     2921.02     3325.97     49.77 o 
   1  -2  11      727.67      661.70     23.59 o 
   2  -2  11     2601.10     2434.16     75.71 o 
   3  -2  11    16509.22    16531.81    357.81 o 
   4  -2  11      341.20      344.05     17.67 o 
   5  -2  11     4147.71     4210.87     78.22 o 
   6  -2  11        6.49        7.58      6.27 o 
   7  -2  11     2484.28     2576.40     61.01 o 
   8  -2  11       15.76       12.87      8.66 o 
   9  -2  11     3746.92     3584.89     81.09 o 
  10  -2  11       70.97       33.12     31.19 o 
  11  -2  11       70.10       98.33     17.88 o 
  12  -2  11      204.87      210.08     25.03 o 
 -12  -1  11      773.43      653.63     65.00 o 
 -11  -1  11      123.83      129.97     28.74 o 
 -10  -1  11       31.47       32.10     14.78 o 
  -9  -1  11     1773.93     1710.58     53.88 o 
  -8  -1  11       20.69       24.66     12.44 o 
  -7  -1  11      200.51      208.13     40.85 o 
  -6  -1  11      219.31      234.43     20.66 o 
  -5  -1  11     4588.76     4555.14     91.01 o 
  -4  -1  11       63.97       75.30      7.20 o 
  -3  -1  11    10646.28    10927.41    136.50 o 
  -2  -1  11     2912.94     3099.27     46.23 o 
  -1  -1  11      255.82      336.87      9.32 o 
   0  -1  11        7.99        3.36      4.89 o 
   1  -1  11     3021.13     3121.83     47.23 o 
   2  -1  11     1717.51     1924.68     62.84 o 
   3  -1  11     9417.84     9688.73    220.94 o 
   4  -1  11       12.84        5.48      5.67 o 
   5  -1  11     2127.20     2109.38     48.34 o 
   6  -1  11      488.59      533.01     22.88 o 
   7  -1  11     1090.57     1200.10     38.13 o 
   8  -1  11        0.43       -2.27      8.02 o 
   9  -1  11     2539.04     2476.62     63.25 o 
  10  -1  11      240.58      265.64     39.92 o 
  11  -1  11       71.06       97.47     18.32 o 
  12  -1  11       91.34       77.94     29.84 o 
 -13   0  11     1003.04     1190.80     80.00 o 
 -12   0  11      313.53      350.54     47.00 o 
 -11   0  11     1466.69     1384.12     73.66 o 
 -10   0  11      129.99      180.21     29.99 o 
  -9   0  11     1044.61     1154.65     42.32 o 
  -8   0  11     1167.04     1158.19     40.44 o 
  -7   0  11      396.55      397.62     43.54 o 
  -6   0  11        7.51        2.98      9.05 o 
  -5   0  11     5432.49     5370.82    100.43 o 
  -4   0  11     1587.06     1496.57     29.93 o 
  -3   0  11     2731.65     2616.20     42.78 o 
  -2   0  11     2507.68     2933.55     45.73 o 
  -1   0  11     2214.23     2442.98     38.19 o 
   0   0  11       46.38       43.24      6.69 o 
   1   0  11    14393.40    15227.93    185.14 o 
   2   0  11     2887.41     2970.20     83.84 o 
   3   0  11     2801.60     2868.20     82.05 o 
   4   0  11     1290.96     1182.90     28.73 o 
   5   0  11     2602.10     2465.03     76.31 o 
   6   0  11     1396.00     1388.03     35.48 o 
   7   0  11     5353.65     5464.99    133.72 o 
   8   0  11      389.59      413.02     20.41 o 
   9   0  11      255.79      250.94     19.26 o 
  10   0  11     1419.72     1278.20     73.77 o 
  11   0  11      348.26      345.67     48.33 o 
  12   0  11       13.00       18.91     22.94 o 
 -13   1  11     1060.77     1169.04     79.81 o 
 -12   1  11        0.54       14.02     20.76 o 
 -11   1  11     1690.53     1558.96     78.80 o 
  -9   1  11     1120.18     1134.75     34.17 o 
  -8   1  11        8.80       13.59     10.27 o 
  -7   1  11     2400.73     2277.95     84.52 o 
  -6   1  11       54.68       50.71     11.87 o 
  -5   1  11     3562.71     3504.24     73.19 o 
  -4   1  11     2205.03     2418.79     42.48 o 
  -3   1  11       53.45       60.82      9.07 o 
  -2   1  11      987.86     1079.97     28.54 o 
  -1   1  11     3614.40     3819.66     56.27 o 
   0   1  11       81.65       98.07      8.79 o 
   1   1  11     8957.04     9442.03    121.85 o 
   2   1  11     3509.16     3576.63     91.31 o 
   3   1  11       76.82       69.88     15.15 o 
   4   1  11     1587.20     1499.19     39.74 o 
   5   1  11     3167.95     2957.57     53.85 o 
   6   1  11      382.82      372.56     19.73 o 
   7   1  11     3691.77     3496.43     78.18 o 
   8   1  11     1503.33     1571.23     42.04 o 
   9   1  11       49.81       63.17     23.31 o 
  10   1  11     1182.37     1017.97     66.09 o 
  11   1  11      513.25      510.74     57.43 o 
  12   1  11      141.13      137.43     35.49 o 
 -13   2  11     1647.47     1642.07     92.70 o 
 -12   2  11       63.42       59.61     24.78 o 
 -11   2  11      978.12     1024.31     65.06 o 
 -10   2  11      152.06      154.48     34.92 o 
  -9   2  11      100.97       92.69     13.34 o 
  -8   2  11        0.49        3.08      7.16 o 
  -7   2  11     5448.06     5139.90    138.52 o 
  -6   2  11       46.92       47.78     11.61 o 
  -5   2  11     2865.69     2734.15     85.70 o 
  -4   2  11      666.13      658.05     24.61 o 
  -3   2  11       48.70       66.92     10.17 o 
  -2   2  11     3903.95     3981.19    101.44 o 
  -1   2  11     3562.66     3509.20     54.69 o 
   0   2  11        0.59       -1.22      6.95 o 
   1   2  11     3655.15     3823.43     72.95 o 
   2   2  11     2949.85     2894.73     47.61 o 
   3   2  11     1091.72     1161.94     39.87 o 
   4   2  11      272.17      246.64     14.02 o 
   5   2  11     1783.52     1738.06     38.59 o 
   6   2  11      798.41      763.71     34.66 o 
   7   2  11       37.34       60.93     15.52 o 
   8   2  11     1960.73     1841.79     60.52 o 
   9   2  11      190.14      176.17     24.13 o 
  10   2  11      809.25      834.66     61.02 o 
  11   2  11      587.00      645.23     56.29 o 
 -12   3  11       19.45        3.42     18.58 o 
 -11   3  11      471.17      467.68     35.41 o 
 -10   3  11      178.96      192.13     37.61 o 
  -9   3  11      729.24      676.88     33.98 o 
  -8   3  11      357.01      309.88     19.76 o 
  -7   3  11     5930.91     5981.10    111.91 o 
  -6   3  11      670.22      650.49     27.51 o 
  -5   3  11     2110.22     2116.18     52.28 o 
  -4   3  11      889.86      841.25     29.03 o 
  -3   3  11      864.78      873.75     29.54 o 
  -2   3  11     3069.97     3069.31     87.32 o 
  -1   3  11     4839.36     4610.74     85.64 o 
   0   3  11      610.70      581.60     23.42 o 
   1   3  11      462.19      471.26     21.56 o 
   2   3  11     4015.33     3965.87    115.45 o 
   3   3  11     1754.99     1746.81     40.45 o 
   4   3  11      683.56      647.53     29.16 o 
   5   3  11      606.36      570.81     30.16 o 
   6   3  11     3550.52     3350.65     81.57 o 
   7   3  11      288.92      252.28     46.11 o 
   8   3  11     3041.12     2927.49    121.24 o 
   9   3  11       23.61        2.39     13.82 o 
  10   3  11       20.68       31.27     21.83 o 
  11   3  11       41.34        9.94     22.38 o 
 -12   4  11       42.98       32.54     16.55 o 
 -11   4  11       25.86       17.79     13.30 o 
 -10   4  11      499.03      435.77     47.60 o 
  -9   4  11     1496.19     1419.13     49.69 o 
  -8   4  11      131.25      146.27     12.63 o 
  -7   4  11     3578.34     3582.10     79.43 o 
  -6   4  11     2093.51     2075.63     37.48 o 
  -5   4  11     1062.30     1108.42     38.08 o 
  -4   4  11      575.12      520.56     24.37 o 
  -3   4  11     1806.70     1846.73     70.63 o 
  -2   4  11     2405.20     2408.26     57.85 o 
  -1   4  11      159.62      154.44     15.21 o 
   0   4  11     8245.29     8806.41    150.41 o 
   1   4  11       23.40       26.90     13.44 o 
   2   4  11     4158.91     4139.27    123.67 o 
   3   4  11      542.32      596.01     44.56 o 
   4   4  11      728.17      673.50     31.84 o 
   5   4  11       66.47       43.52     16.31 o 
   6   4  11     3345.76     3158.69     80.23 o 
   7   4  11       16.20       15.96     15.26 o 
   8   4  11     1849.33     1736.33     94.21 o 
   9   4  11      224.73      257.00     29.69 o 
  10   4  11        1.45       21.15     19.91 o 
 -12   5  11      173.90      182.41     25.83 o 
 -11   5  11       90.23       65.46     17.88 o 
 -10   5  11      722.29      742.21     58.36 o 
  -9   5  11      992.96     1022.24     43.41 o 
  -8   5  11      247.53      190.02     17.41 o 
  -7   5  11      705.01      698.69     35.52 o 
  -6   5  11     4207.77     4021.06     58.83 o 
  -5   5  11      598.47      654.20     24.61 o 
  -4   5  11      942.29      919.11     26.40 o 
  -3   5  11      848.17      847.23     35.18 o 
  -2   5  11     3051.29     3026.55     70.95 o 
  -1   5  11      247.12      236.73     12.76 o 
   1   5  11       10.46       14.03      9.06 o 
   2   5  11     3299.82     3377.40    112.59 o 
   3   5  11     1685.90     1569.55     71.67 o 
   4   5  11      649.91      628.33     31.88 o 
   5   5  11       24.46       -8.60     15.64 o 
   6   5  11     3296.98     3197.08     83.56 o 
   7   5  11       67.26       -9.10     37.45 o 
   8   5  11      792.44      919.30     73.91 o 
   9   5  11       70.07       55.79     19.60 o 
 -12   6  11      954.62      957.14     48.52 o 
 -11   6  11      438.92      454.17     30.13 o 
 -10   6  11      702.27      166.15     32.39 o 
  -9   6  11      196.30      191.10     18.36 o 
  -8   6  11     1424.08     1425.33     40.09 o 
  -7   6  11      172.41      176.32     26.44 o 
  -6   6  11     3169.00     3111.38     50.33 o 
  -5   6  11       52.76       42.09     14.28 o 
  -4   6  11      158.69      138.99     13.36 o 
  -3   6  11     2835.27     2919.78    102.18 o 
  -2   6  11     4499.25     4342.92     94.75 o 
   0   6  11     4959.74     4848.07    101.19 o 
   1   6  11       28.28       34.89     11.91 o 
   2   6  11     2132.59     2271.11     91.90 o 
   3   6  11        8.86       11.17     24.01 o 
   4   6  11     2577.04     2461.56     69.42 o 
   5   6  11       46.45        5.77     17.59 o 
   6   6  11      932.60     1014.62     46.11 o 
   7   6  11      373.70      313.97     53.92 o 
   8   6  11      626.19      699.30     67.37 o 
   9   6  11      167.52      159.17     26.66 o 
 -11   7  11      141.14      133.51     19.44 o 
 -10   7  11     1371.31     1435.70     78.44 o 
  -9   7  11        1.32       -1.45      9.71 o 
  -8   7  11     1320.10     1340.96     39.18 o 
  -7   7  11       15.25      -23.02     23.02 o 
  -6   7  11     1372.41     1279.12     30.26 o 
  -5   7  11       15.37      -13.05     13.05 o 
  -4   7  11      456.11      473.41     29.57 o 
  -2   7  11     3070.98     2985.04    106.67 o 
  -1   7  11        1.82       10.35     10.77 o 
   0   7  11      917.12      918.52     39.77 o 
   1   7  11      144.60      154.57     19.91 o 
   2   7  11     2268.71     2322.20     68.81 o 
   3   7  11      222.75      209.32     36.29 o 
   4   7  11     1893.60     1750.21     60.16 o 
   5   7  11      346.25      310.04     30.06 o 
   6   7  11      211.96      242.61     28.22 o 
   7   7  11      676.67      714.16     69.54 o 
   8   7  11      275.05      349.41     60.55 o 
 -11   8  11      166.44      151.35     19.99 o 
 -10   8  11     1280.12     1279.20     74.05 o 
  -9   8  11       51.06       45.21     13.11 o 
  -8   8  11     1226.75     1289.28     39.19 o 
  -7   8  11       47.61        1.12     34.68 o 
  -6   8  11      135.81      138.55     20.32 o 
  -5   8  11       77.88       69.91     22.19 o 
  -4   8  11     1504.64     1505.13     75.38 o 
  -3   8  11      188.91      218.41     38.67 o 
  -2   8  11     3223.36     2960.14    110.19 o 
  -1   8  11     1892.81     1733.01     57.13 o 
   0   8  11       21.05       68.15     18.01 o 
   1   8  11      933.53      874.59     41.23 o 
   2   8  11     2162.50     2132.33     69.43 o 
   3   8  11       78.17      125.65     35.77 o 
   4   8  11      767.61      723.05     40.97 o 
   5   8  11      742.88      778.32     44.70 o 
   6   8  11        6.75        9.92     14.19 o 
   7   8  11      707.38      744.97     75.91 o 
 -10   9  11     1121.91     1289.12     73.93 o 
  -9   9  11        0.39      -14.64     23.14 o 
  -8   9  11      828.78      950.97     66.82 o 
  -7   9  11      259.02      280.54     46.50 o 
  -6   9  11        1.13        7.51     14.06 o 
  -5   9  11      533.06      592.95     37.53 o 
  -4   9  11     2842.20     2935.14    116.57 o 
  -3   9  11       48.64       51.48     36.97 o 
  -2   9  11     2384.72     2158.84     95.65 o 
  -1   9  11     1055.37      976.27     45.20 o 
   0   9  11      261.60      262.57     27.34 o 
   1   9  11      592.78      524.78     36.31 o 
   2   9  11      981.23      894.53     47.56 o 
   3   9  11      764.60      725.26     61.39 o 
   4   9  11       57.83       61.76     18.99 o 
   5   9  11      651.22      717.56     46.12 o 
   6   9  11       60.54       52.68     20.04 o 
  -9  10  11      103.28      135.73     36.57 o 
  -8  10  11      129.82      116.08     34.65 o 
  -7  10  11      682.67      828.47     68.18 o 
  -6  10  11     1136.27     1010.37     68.71 o 
  -5  10  11      587.82      566.06     55.89 o 
  -4  10  11      767.82      702.77     57.84 o 
  -3  10  11     1041.78      912.44     66.83 o 
  -2  10  11      663.60      641.76     55.55 o 
  -1  10  11      630.48      622.06     54.50 o 
   0  10  11      194.78      186.30     25.49 o 
   1  10  11       41.83       60.34     18.11 o 
   2  10  11      319.31      244.70     32.57 o 
   3  10  11     1299.65     1325.57     88.54 o 
   4  10  11        0.35        3.86     16.15 o 
  -7  11  11      378.55      446.37     57.08 o 
  -6  11  11      423.94      465.11     57.78 o 
  -5  11  11      393.22      399.07     52.32 o 
  -4  11  11      156.98      119.56     32.95 o 
  -3  11  11     1184.57     1082.34     74.65 o 
  -2  11  11      245.06      251.59     46.53 o 
  -1  11  11      525.58      478.05     57.21 o 
   0  11  11       97.36       70.73     30.04 o 
   1  11  11       63.74       83.73     21.26 o 
   2  11  11      124.26       55.16     21.02 o 
  -3  12  11     1097.17     1165.34     79.15 o 
   1 -14  12      248.39      287.39     49.79 o 
  -2 -13  12       78.50      102.59     47.16 o 
  -1 -13  12      747.45      684.90     70.04 o 
   0 -13  12       54.19       85.56     35.06 o 
   1 -13  12       58.71       31.55     30.38 o 
   3 -13  12     3134.39     3088.23    121.47 o 
   4 -13  12        1.54       -3.59     13.45 o 
   5 -13  12     1345.26     1516.93     60.61 o 
   6 -13  12       76.08      115.38     23.32 o 
   7 -13  12      458.99      553.59     65.23 o 
  -4 -12  12        0.53       -9.57     24.84 o 
  -3 -12  12     2808.27     3015.40    141.49 o 
  -2 -12  12      177.78      313.95     54.99 o 
  -1 -12  12      124.65      120.85     36.23 o 
   0 -12  12       79.54       59.62     18.59 o 
   1 -12  12      714.69      729.33     39.54 o 
   2 -12  12      425.20      392.62     34.78 o 
   3 -12  12     3975.24     4070.59     97.57 o 
   4 -12  12      138.70      160.64     22.28 o 
   5 -12  12      766.74      699.35     42.08 o 
   6 -12  12      685.21      710.40     41.59 o 
   7 -12  12      858.15      843.59     73.23 o 
   8 -12  12       35.21       64.90     28.08 o 
  -6 -11  12       44.29       72.01     36.95 o 
  -5 -11  12     1346.68     1554.38    102.14 o 
  -4 -11  12        0.40      -12.18     15.11 o 
  -3 -11  12     3454.36     3542.29    147.73 o 
  -2 -11  12      463.06      548.35     60.21 o 
  -1 -11  12        6.29        1.82     10.63 o 
   0 -11  12      545.74      553.83     26.44 o 
   1 -11  12      754.33      715.75     30.53 o 
   2 -11  12      884.55      905.28     33.49 o 
   3 -11  12     2330.74     2396.80     69.20 o 
   4 -11  12     1263.76     1132.82     45.90 o 
   5 -11  12      716.58      698.59     40.96 o 
   6 -11  12      767.00      761.31     58.68 o 
   7 -11  12     1260.17     1188.21     80.65 o 
   8 -11  12      167.02      208.21     41.08 o 
   9 -11  12       60.59       60.38     28.83 o 
  10 -11  12     1309.44     1368.63     96.11 o 
  -7 -10  12      337.12      326.78     74.16 o 
  -6 -10  12      129.41      131.23     26.20 o 
  -5 -10  12     1029.21     1104.77     84.30 o 
  -4 -10  12       76.12       88.46     21.83 o 
  -3 -10  12     1149.75     1115.36     51.20 o 
  -2 -10  12     1482.92     1624.25     90.67 o 
  -1 -10  12     1166.32     1193.06     45.67 o 
   0 -10  12      200.52      194.12     18.03 o 
   1 -10  12     2045.74     2044.21     41.43 o 
   2 -10  12     2092.22     2182.07     51.12 o 
   3 -10  12      377.69      346.57     31.49 o 
   4 -10  12     2591.02     2554.61     69.51 o 
   5 -10  12     1020.74     1060.19     66.52 o 
   6 -10  12       11.49       -2.76     16.89 o 
   7 -10  12     1313.26     1198.96     78.75 o 
   8 -10  12      741.59      821.46     63.89 o 
   9 -10  12        3.63       -3.03     20.62 o 
  10 -10  12     2138.92     2105.71    116.92 o 
  -8  -9  12      440.13      565.13     46.69 o 
  -7  -9  12      850.08      753.50     79.38 o 
  -6  -9  12        4.74        0.70     15.73 o 
  -5  -9  12     1195.04     1183.20     76.69 o 
  -4  -9  12      819.89      779.81     42.69 o 
  -3  -9  12      135.52      172.11     24.96 o 
  -2  -9  12     1622.91     1639.56     59.58 o 
  -1  -9  12     1335.94     1333.34     69.13 o 
   0  -9  12      104.38       83.47     15.54 o 
   1  -9  12      891.72      825.96     24.45 o 
   2  -9  12     3783.80     3698.59     68.16 o 
   3  -9  12      115.77       78.62     22.45 o 
   4  -9  12     2756.38     2645.01    102.15 o 
   5  -9  12       63.90       49.75     28.04 o 
   6  -9  12      139.89      107.21     27.31 o 
   7  -9  12      311.37      263.60     41.23 o 
   8  -9  12     3278.74     3301.93    131.82 o 
   9  -9  12        0.29       -8.22     19.22 o 
  10  -9  12     1210.86     1152.94     84.61 o 
  11  -9  12       45.14       17.79     22.88 o 
  -9  -8  12       24.18       52.67     23.13 o 
  -8  -8  12      444.64      482.23     42.53 o 
  -7  -8  12     1285.54     1276.67     61.61 o 
  -6  -8  12       13.55       -1.10     15.60 o 
  -5  -8  12      801.66      850.92     63.37 o 
  -4  -8  12     1455.84     1388.28     54.16 o 
  -3  -8  12      192.73      227.53     26.21 o 
  -2  -8  12     3806.53     3692.51    132.63 o 
  -1  -8  12     2661.30     2498.52     93.67 o 
   0  -8  12      930.31      920.91     29.39 o 
   1  -8  12      998.17     1028.46     26.15 o 
   2  -8  12     2936.27     2838.60     70.41 o 
   3  -8  12       25.53       42.76     24.66 o 
   4  -8  12     3308.48     3385.39     60.62 o 
   5  -8  12       39.61       32.51     24.24 o 
   6  -8  12     1728.21     1617.16     80.27 o 
   7  -8  12        1.06      -12.43     12.43 o 
   8  -8  12     2548.57     2457.33    108.00 o 
   9  -8  12        1.93       -5.80     15.83 o 
  10  -8  12      598.34      749.65     67.52 o 
  11  -8  12      238.36      227.77     29.31 o 
 -10  -7  12      565.08      624.09     71.94 o 
  -9  -7  12      252.42      296.76     34.68 o 
  -8  -7  12      260.98      217.50     30.27 o 
  -7  -7  12     1065.13     1098.69     55.15 o 
  -6  -7  12      535.99      464.00     37.02 o 
  -5  -7  12       53.05       37.36     29.44 o 
  -4  -7  12     3963.30     3797.44     92.58 o 
  -3  -7  12        8.36        3.91     11.91 o 
  -2  -7  12     2940.09     2980.82    113.15 o 
  -1  -7  12      138.12      122.34     12.65 o 
   0  -7  12     4902.18     5086.97     79.56 o 
   1  -7  12       55.68       63.51      8.49 o 
   2  -7  12     4957.81     4844.20     97.95 o 
   3  -7  12      921.15      916.37     54.39 o 
   4  -7  12      193.87      189.58     14.77 o 
   5  -7  12       19.63       60.72     24.71 o 
   6  -7  12     3579.41     3541.52    124.59 o 
   7  -7  12       72.77       55.45     23.23 o 
   8  -7  12     1154.53     1104.19     68.23 o 
   9  -7  12       47.55       31.91     13.83 o 
  10  -7  12      146.59      220.11     44.29 o 
  11  -7  12      212.43      236.59     28.31 o 
  12  -7  12     1261.35     1535.10     61.91 o 
 -10  -6  12     1074.83     1146.27     56.65 o 
  -9  -6  12      284.88      251.61     30.27 o 
  -8  -6  12       69.26       95.65     22.63 o 
  -7  -6  12      567.08      499.59     40.23 o 
  -6  -6  12     3133.75     2912.92     80.79 o 
  -5  -6  12       26.03        8.19     27.45 o 
  -4  -6  12     4184.51     3965.01     92.30 o 
  -3  -6  12        0.14       11.30     12.06 o 
  -2  -6  12     3784.22     3680.51    124.04 o 
  -1  -6  12      256.19      247.06     14.03 o 
   0  -6  12    17652.26    17817.44    221.47 o 
   1  -6  12        0.03       -2.87      8.71 o 
   2  -6  12     4747.15     4601.69     91.92 o 
   3  -6  12      558.15      528.51     41.50 o 
   4  -6  12      514.46      485.91     18.85 o 
   5  -6  12      954.35     1067.98     35.04 o 
   6  -6  12     3330.40     3619.71    123.39 o 
   7  -6  12     1598.58     1676.74     80.09 o 
   8  -6  12     1432.23     1451.20     50.23 o 
   9  -6  12     1127.87     1185.00     46.98 o 
  10  -6  12      321.88      332.84     48.23 o 
  11  -6  12        2.00        3.83     12.92 o 
  12  -6  12      760.29      773.16     43.41 o 
 -11  -5  12       10.61        7.40     13.56 o 
 -10  -5  12      736.87      873.46     48.41 o 
  -9  -5  12       57.49       48.41     17.71 o 
  -8  -5  12      738.82      711.61     39.85 o 
  -7  -5  12      114.58       77.43     27.94 o 
  -6  -5  12     4239.23     4158.72     97.06 o 
  -5  -5  12       28.05       70.99     30.36 o 
  -4  -5  12      231.23      257.36     25.18 o 
  -3  -5  12       50.25       30.97     12.71 o 
  -2  -5  12     4349.60     4255.90    131.54 o 
  -1  -5  12       38.17       10.25      9.94 o 
   0  -5  12    12819.79    12487.88    191.95 o 
   1  -5  12       22.29       29.95      9.38 o 
   2  -5  12     2908.53     2623.17     87.53 o 
   3  -5  12      989.67      829.36     47.91 o 
   4  -5  12     1670.39     1671.59     34.62 o 
   5  -5  12      676.57      709.94     28.83 o 
   6  -5  12     7639.39     7791.15    208.20 o 
   7  -5  12     1157.32     1083.61     61.73 o 
   8  -5  12       33.27       26.53     11.93 o 
   9  -5  12     1840.41     1841.20     58.16 o 
  10  -5  12      943.31     1010.58     68.99 o 
  11  -5  12       14.25       18.79     14.29 o 
  12  -5  12      284.37      285.94     30.61 o 
 -11  -4  12        5.86       -9.52     11.52 o 
 -10  -4  12        5.47       24.37     17.83 o 
  -9  -4  12        6.91      -11.14     11.14 o 
  -8  -4  12     2457.50     2310.39     69.69 o 
  -7  -4  12       82.57       40.12     26.34 o 
  -6  -4  12     1912.57     1973.37     59.95 o 
  -5  -4  12      679.97      765.94     54.21 o 
  -4  -4  12        3.04        7.11     11.97 o 
  -3  -4  12     1238.40     1089.22     38.49 o 
  -2  -4  12     4671.74     4516.91    131.85 o 
  -1  -4  12       20.27       34.12      4.89 o 
   1  -4  12     1721.84     1793.61     44.46 o 
   2  -4  12     2176.55     1967.07     71.63 o 
   3  -4  12     1129.81     1054.22     51.03 o 
   4  -4  12     2837.64     2785.19     59.94 o 
   5  -4  12      807.31      815.89     29.81 o 
   6  -4  12      590.42      661.11     44.45 o 
   7  -4  12     2667.41     2762.20    101.04 o 
   8  -4  12      303.16      275.05     24.17 o 
   9  -4  12     1350.70     1372.25     48.04 o 
  10  -4  12     1121.55     1052.24     67.13 o 
  11  -4  12       52.08       71.32     17.54 o 
  12  -4  12       22.92       30.22     15.22 o 
 -12  -3  12      750.80      776.20     61.59 o 
 -11  -3  12      181.67      157.08     19.68 o 
 -10  -3  12      236.06      298.49     30.92 o 
  -9  -3  12       77.54       81.77     18.41 o 
  -8  -3  12     2250.79     2120.85     63.67 o 
  -7  -3  12     1251.92     1225.67     70.82 o 
  -6  -3  12     1473.00     1440.51     49.05 o 
  -5  -3  12     1124.88     1122.01     43.35 o 
  -4  -3  12      598.76      567.68     28.16 o 
  -3  -3  12     1445.15     1493.44     43.99 o 
  -2  -3  12     3253.81     3109.55     94.02 o 
  -1  -3  12     2493.98     2617.04     58.74 o 
   0  -3  12      588.62      330.68     26.24 o 
   1  -3  12     9962.00    10358.73    162.75 o 
   2  -3  12     4202.81     3836.54    109.75 o 
   3  -3  12     1813.61     1913.34     70.95 o 
   4  -3  12     1000.80      970.03     30.47 o 
   5  -3  12     4144.95     4155.98     78.98 o 
   6  -3  12      309.74      280.22     18.29 o 
   7  -3  12     3845.30     3810.58    121.32 o 
   8  -3  12      141.27      181.16     20.02 o 
   9  -3  12       90.76      115.09     17.55 o 
  10  -3  12      269.29      226.33     38.71 o 
  11  -3  12      510.34      567.99     35.94 o 
  12  -3  12        1.99        3.00     12.96 o 
 -11  -2  12      237.63      222.37     36.97 o 
 -10  -2  12      505.47      471.85     35.56 o 
  -9  -2  12      572.24      547.03     35.15 o 
  -8  -2  12     1955.46     1764.94     54.95 o 
  -7  -2  12     5454.27     5258.93    152.90 o 
  -6  -2  12     1631.11     1558.96     48.96 o 
  -5  -2  12     1259.01     1259.22     44.02 o 
  -4  -2  12     2257.51     2168.32     55.19 o 
  -3  -2  12      868.04      911.12     32.72 o 
  -2  -2  12     4051.23     3939.30     77.98 o 
  -1  -2  12     8841.75     8764.84    111.72 o 
   0  -2  12        0.11        6.93      5.58 o 
   1  -2  12     7013.76     6892.54     92.17 o 
   2  -2  12     3380.30     3820.86    100.06 o 
   3  -2  12      667.48      757.64     40.68 o 
   4  -2  12      738.34      699.48     25.65 o 
   5  -2  12     9423.11     9381.19    151.10 o 
   6  -2  12      182.88      147.76     14.70 o 
   7  -2  12     2181.26     2232.22     83.77 o 
   8  -2  12       40.30       16.42     10.02 o 
   9  -2  12      179.27      225.79     22.46 o 
  10  -2  12       51.84       11.22     30.08 o 
  11  -2  12     1696.84     1705.44     56.91 o 
  12  -2  12        6.86       18.96     13.39 o 
 -12  -1  12      484.42      491.91     59.46 o 
 -11  -1  12      361.79      378.37     46.98 o 
 -10  -1  12      810.40      906.91     40.82 o 
  -9  -1  12       20.12        9.00     13.35 o 
  -8  -1  12     1267.36     1283.00     45.03 o 
  -7  -1  12     5023.65     5014.98    146.62 o 
  -6  -1  12      262.32      268.23     22.54 o 
  -5  -1  12     4236.11     4281.18     88.87 o 
  -4  -1  12     2757.52     2767.86     44.25 o 
  -3  -1  12     1016.14     1083.69     21.49 o 
  -2  -1  12      720.64      728.71     16.95 o 
  -1  -1  12     8413.62     8146.51     90.37 o 
   0  -1  12      760.46      891.62     17.78 o 
   1  -1  12     1339.79     1214.26     25.16 o 
   2  -1  12      746.85      679.12     19.15 o 
   3  -1  12     7522.06     8133.19    190.82 o 
   4  -1  12        5.40       -4.72      4.72 o 
   5  -1  12     5928.84     5823.96    102.21 o 
   6  -1  12        0.03       -7.28      7.28 o 
   7  -1  12     1674.41     1659.41     44.19 o 
   8  -1  12       46.87       42.34     11.82 o 
   9  -1  12     1383.36     1396.67     45.94 o 
  10  -1  12      143.61      171.94     38.38 o 
  11  -1  12     1632.96     1763.59     62.98 o 
  12  -1  12        5.00        5.79     23.10 o 
 -12   0  12      465.53      428.63     52.60 o 
 -11   0  12       45.51       25.00     19.77 o 
 -10   0  12      906.13      807.46     53.07 o 
  -9   0  12      615.13      589.17     31.51 o 
  -8   0  12      197.87      210.09     20.99 o 
  -7   0  12     4661.69     4492.91    133.30 o 
  -6   0  12     1665.63     1629.54     46.90 o 
  -5   0  12     6102.66     6258.46    115.72 o 
  -4   0  12     1331.80     1423.60     29.25 o 
  -3   0  12     7189.97     7301.46     97.69 o 
  -2   0  12       41.01       41.40      6.14 o 
  -1   0  12     5467.50     5491.07     74.37 o 
   0   0  12      359.93      444.36     14.46 o 
   1   0  12      146.81      226.76     11.62 o 
   2   0  12      894.26      962.82     42.58 o 
   3   0  12     9119.79     9268.60    210.32 o 
   4   0  12       27.83        8.36      5.86 o 
   5   0  12     5128.11     4903.46    127.17 o 
   6   0  12      107.92       91.68     11.74 o 
   7   0  12      171.19      191.10     16.66 o 
   8   0  12      469.93      476.36     21.35 o 
   9   0  12     2721.30     2781.60     57.69 o 
  10   0  12       15.00       -9.61     16.39 o 
  11   0  12      416.58      402.05     51.45 o 
  12   0  12      437.01      497.66     61.24 o 
 -12   1  12      121.49      114.82     44.96 o 
 -11   1  12       64.78       73.22     24.79 o 
  -9   1  12      870.97      921.02     31.64 o 
  -8   1  12      137.61      133.24     17.24 o 
  -7   1  12     4617.23     4643.81    134.08 o 
  -6   1  12       95.40      103.94     11.49 o 
  -5   1  12     3871.80     3956.49     82.50 o 
  -4   1  12        4.26       14.12      6.71 o 
  -3   1  12     6354.12     6643.40    110.02 o 
  -2   1  12      214.52      260.83     12.09 o 
  -1   1  12     4487.83     4542.83     65.61 o 
   0   1  12     1593.15     1715.92     32.83 o 
   1   1  12      301.01      330.59     13.92 o 
   2   1  12     1427.41     1416.65     49.00 o 
   3   1  12    15939.63    15857.08    335.42 o 
   4   1  12       15.18       17.73      5.77 o 
   5   1  12     3415.03     3346.51     58.94 o 
   6   1  12       14.29       13.04      7.85 o 
   7   1  12       75.31       87.55     12.78 o 
   8   1  12       86.89      107.59     18.67 o 
   9   1  12     1454.68     1318.70     72.48 o 
  10   1  12      376.18      370.23     46.42 o 
  11   1  12       68.82       81.41     27.58 o 
 -12   2  12       25.11       18.51     20.15 o 
 -11   2  12      475.49      474.43     51.35 o 
  -9   2  12     3160.74     3121.01     61.02 o 
  -8   2  12        9.03        3.94      8.17 o 
  -7   2  12     2737.86     2640.40     64.43 o 
  -6   2  12      623.16      600.18     25.79 o 
  -5   2  12     4495.75     4584.37     86.91 o 
  -4   2  12        3.19        5.86      7.38 o 
  -3   2  12     9703.51    10009.79    159.18 o 
  -2   2  12     1657.70     1643.86     54.67 o 
  -1   2  12     1057.66     1165.71     26.89 o 
   0   2  12     3265.10     3435.01     55.63 o 
   1   2  12     2345.52     2258.43     50.93 o 
   2   2  12      451.96      432.09     23.81 o 
   3   2  12     8263.33     7941.38    177.14 o 
   4   2  12      995.48     1052.35     27.15 o 
   5   2  12     1017.86     1039.11     29.09 o 
   6   2  12     2888.10     2773.43     71.58 o 
   7   2  12     1975.91     1940.66     60.44 o 
   8   2  12       22.74       39.49     14.50 o 
   9   2  12      534.78      555.74     37.03 o 
  10   2  12     1727.51     1870.97     93.18 o 
  11   2  12       30.31       64.52     27.67 o 
 -12   3  12       53.78       49.19     22.24 o 
 -11   3  12     1988.00     1953.29     91.36 o 
 -10   3  12      230.16      296.50     41.12 o 
  -9   3  12     2571.79     2512.41     96.46 o 
  -8   3  12        0.83       -7.24      7.24 o 
  -7   3  12      103.76      124.25     24.86 o 
  -6   3  12      483.78      444.11     24.18 o 
  -5   3  12     4733.78     4832.85     92.17 o 
  -4   3  12      122.09       99.62     13.30 o 
  -3   3  12     3539.42     3588.57     71.88 o 
  -2   3  12      671.80      636.14     35.76 o 
  -1   3  12      281.14      305.58     15.21 o 
   0   3  12     3139.43     3116.76     65.51 o 
   1   3  12     2285.37     2191.47     52.56 o 
   2   3  12     2040.14     1976.87     74.08 o 
   3   3  12     1959.81     1884.03     74.61 o 
   4   3  12     4799.32     4912.85    100.32 o 
   5   3  12      374.65      371.75     26.66 o 
   6   3  12     1610.30     1508.63     50.94 o 
   7   3  12     3103.20     2876.10    117.25 o 
   8   3  12     1035.66     1029.74     73.01 o 
   9   3  12        7.68        0.42     12.98 o 
  10   3  12     1328.92     1238.45     75.45 o 
 -12   4  12        1.75       10.22     18.07 o 
 -11   4  12     1315.23     1357.04     75.13 o 
 -10   4  12      904.93      932.99     60.95 o 
  -9   4  12      581.44      652.88     28.14 o 
  -8   4  12      265.94      277.90     23.56 o 
  -7   4  12     1219.03     1225.64     44.75 o 
  -6   4  12      945.77      984.25     28.96 o 
  -5   4  12     1689.46     1696.71     48.42 o 
  -4   4  12     2100.30     2094.23     52.25 o 
  -3   4  12     2441.21     2550.44     87.41 o 
  -2   4  12     3115.00     3038.13     68.37 o 
  -1   4  12      649.69      606.74     25.99 o 
   0   4  12      492.80      481.46     24.36 o 
   1   4  12     1225.18     1198.49     38.47 o 
   2   4  12     4854.96     5190.25    147.64 o 
   3   4  12      455.69      398.21     38.54 o 
   4   4  12     3846.63     3721.27     85.00 o 
   5   4  12      290.36      261.48     24.00 o 
   6   4  12      228.97      246.57     24.99 o 
   7   4  12      252.22      155.55     44.14 o 
   8   4  12      708.58      720.75     65.80 o 
   9   4  12       17.67       20.85     15.56 o 
  10   4  12      737.94      707.03     58.19 o 
 -12   5  12      206.63      175.74     25.82 o 
 -11   5  12      973.71      896.99     44.45 o 
 -10   5  12     1499.84     1541.15     80.54 o 
  -9   5  12       72.39       67.35     12.89 o 
  -8   5  12     1910.85     1931.74     39.84 o 
  -7   5  12     2987.93     3036.29     73.37 o 
  -6   5  12      123.71      136.68     13.98 o 
  -5   5  12      325.56      324.19     25.97 o 
  -4   5  12     2437.63     2477.42     47.51 o 
  -3   5  12      470.29      420.98     27.91 o 
  -2   5  12     3867.75     3967.67     85.88 o 
  -1   5  12     1453.34     1426.24     44.12 o 
   0   5  12      442.79      505.52     26.72 o 
   1   5  12      179.25      147.29     16.32 o 
   2   5  12     3609.86     3508.20    117.27 o 
   3   5  12      146.02      119.31     31.23 o 
   4   5  12     2702.42     2706.07     72.03 o 
   5   5  12      214.12      186.37     22.74 o 
   6   5  12      169.98      137.69     20.80 o 
   7   5  12        4.56       -4.91     15.68 o 
   8   5  12     2260.54     2280.26    113.95 o 
   9   5  12       97.17       58.77     20.54 o 
 -11   6  12      529.74      554.02     39.92 o 
 -10   6  12     2031.66     2030.52     93.57 o 
  -9   6  12       27.02       19.64     10.82 o 
  -8   6  12     1375.66     1396.97     40.19 o 
  -7   6  12     2949.53     3017.65     75.19 o 
  -6   6  12      149.07      179.24     15.95 o 
  -5   6  12      274.06      268.66     19.34 o 
  -4   6  12     3234.25     3141.51     56.59 o 
  -3   6  12       99.07       57.09     29.58 o 
  -2   6  12     2758.08     2667.85     69.66 o 
  -1   6  12      523.27      560.62     29.21 o 
   0   6  12     2191.15     2157.71     60.19 o 
   1   6  12       44.64       50.62     12.40 o 
   2   6  12     3068.08     2976.18     77.08 o 
   3   6  12      111.09       80.60     30.51 o 
   4   6  12     1040.95     1070.58     44.26 o 
   5   6  12      465.58      440.57     32.28 o 
   6   6  12     1290.02     1241.02     51.55 o 
   7   6  12       29.45      -23.20     44.24 o 
   8   6  12     2120.94     2259.27    117.18 o 
 -11   7  12       77.03       44.11     18.13 o 
 -10   7  12     2049.74     2179.28     97.93 o 
  -9   7  12       27.51       23.12     11.77 o 
  -8   7  12       43.20       58.13     12.86 o 
  -7   7  12      311.66      304.61     30.11 o 
  -6   7  12      724.57      720.79     27.24 o 
  -5   7  12      196.32      143.90     22.65 o 
  -4   7  12     3158.23     3013.69     74.29 o 
  -3   7  12      186.94      207.11     36.16 o 
  -2   7  12     1844.70     1933.18     79.74 o 
  -1   7  12       76.79       85.66     16.43 o 
   0   7  12     5356.91     5379.79    114.72 o 
   1   7  12        0.20       -5.84      9.08 o 
   2   7  12     2242.95     2309.81     69.85 o 
   3   7  12       41.40       41.68     28.99 o 
   4   7  12       20.31       38.37     14.51 o 
   5   7  12      189.23      130.53     24.02 o 
   6   7  12     1211.83     1318.18     55.35 o 
   7   7  12       30.27      102.43     48.51 o 
 -10   8  12     1054.93     1094.21     71.39 o 
  -9   8  12        0.37       -9.94     10.37 o 
  -8   8  12      265.40      276.89     21.81 o 
  -7   8  12       17.32      -25.03     33.73 o 
  -6   8  12     1553.49     1539.91     52.33 o 
  -5   8  12      320.63      313.11     29.03 o 
  -4   8  12     2408.51     2573.94    104.17 o 
  -3   8  12       34.86       28.43     32.62 o 
  -2   8  12     1444.12     1412.18     71.64 o 
  -1   8  12      240.82      191.52     23.79 o 
   0   8  12     7114.50     6985.34    143.43 o 
   1   8  12       49.23       46.82     15.98 o 
   2   8  12      704.86      733.90     42.47 o 
   3   8  12     1057.48      997.85     69.94 o 
   4   8  12      230.88      270.18     30.98 o 
   5   8  12      578.50      621.74     41.28 o 
   6   8  12      292.56      214.42     28.60 o 
  -9   9  12       15.52       23.23     27.79 o 
  -8   9  12      780.22      770.72     62.69 o 
  -7   9  12       19.65      -11.41     36.31 o 
  -6   9  12     2650.70     2788.07     76.67 o 
  -5   9  12      137.13       67.80     25.42 o 
  -4   9  12      161.51      198.39     36.86 o 
  -3   9  12     1395.62     1257.09     74.13 o 
  -2   9  12      597.19      657.07     56.59 o 
  -1   9  12        9.01        0.01     12.48 o 
   0   9  12     3841.84     3788.17     98.48 o 
   1   9  12      258.50      229.11     27.52 o 
   2   9  12      797.33      767.44     45.05 o 
   3   9  12     1108.38     1090.74     75.69 o 
   4   9  12      145.88      134.63     24.02 o 
   5   9  12      260.68      292.54     34.58 o 
  -8  10  12     1186.44     1156.93     77.55 o 
  -7  10  12       45.07       99.74     42.76 o 
  -6  10  12     1121.97     1205.12     77.62 o 
  -5  10  12      870.02      980.29     48.13 o 
  -4  10  12       78.43       58.99     29.28 o 
  -3  10  12      936.77      971.39     70.55 o 
  -2  10  12     1341.53     1432.01     84.09 o 
  -1  10  12      472.99      400.10     50.82 o 
   0  10  12      261.53      319.93     31.57 o 
   1  10  12      971.86      874.79     46.96 o 
   2  10  12      333.65      368.14     36.84 o 
   3  10  12      845.49      934.69     77.60 o 
  -6  11  12      132.43      118.16     36.44 o 
  -5  11  12      436.83      407.08     52.55 o 
  -4  11  12      183.04      236.34     41.88 o 
  -3  11  12      689.03      742.55     66.71 o 
  -2  11  12      373.71      358.13     52.42 o 
  -1  11  12      303.09      304.40     48.68 o 
   0  11  12      357.65      306.87     45.30 o 
   1  11  12      946.41      976.52     51.99 o 
  -2 -13  13       63.34       88.81     45.09 o 
  -1 -13  13      402.04      370.80     54.98 o 
   0 -13  13       21.92       98.62     36.85 o 
   1 -13  13     1011.08     1090.38     75.07 o 
   2 -13  13       41.03       70.08     34.57 o 
   3 -13  13      105.08      171.85     42.31 o 
   4 -13  13      112.95       65.13     28.70 o 
   5 -13  13      689.07      788.32     45.75 o 
   6 -13  13        0.48      -13.51     14.29 o 
   7 -13  13     2289.75     2476.59    123.28 o 
  -4 -12  13       16.73       13.97     29.28 o 
  -3 -12  13       81.09       53.90     59.97 o 
  -2 -12  13       28.89       -7.11     43.96 o 
  -1 -12  13     1667.37     1628.71     63.94 o 
   0 -12  13        9.62        3.21     16.46 o 
   1 -12  13     1691.61     1796.77     61.72 o 
   2 -12  13      204.09      181.65     28.58 o 
   3 -12  13       55.08      146.33     39.05 o 
   4 -12  13      248.85      237.77     26.17 o 
   5 -12  13     1309.01     1333.69     55.31 o 
   6 -12  13       74.76       68.41     19.75 o 
   7 -12  13     1514.82     1540.81     94.64 o 
   8 -12  13      707.39      658.34     69.88 o 
  -6 -11  13       78.54      122.43     40.76 o 
  -5 -11  13      836.96      976.05     85.41 o 
  -4 -11  13       91.03       94.41     22.59 o 
  -3 -11  13       49.77       76.70     56.67 o 
  -2 -11  13      176.27      134.19     45.05 o 
  -1 -11  13     1392.18     1385.69     43.80 o 
   0 -11  13      464.71      428.81     24.87 o 
   1 -11  13     1105.38     1103.38     38.11 o 
   2 -11  13      319.89      277.39     30.94 o 
   3 -11  13     1569.12     1605.26     56.18 o 
   4 -11  13      496.66      473.80     32.62 o 
   5 -11  13     1203.49     1340.18     54.40 o 
   6 -11  13      384.36      328.40     45.17 o 
   7 -11  13      257.27      327.17     52.05 o 
   8 -11  13     1460.60     1440.62     87.31 o 
   9 -11  13      103.56      147.23     38.64 o 
  -7 -10  13     2027.82     2238.65    130.43 o 
  -6 -10  13       67.22       74.08     22.62 o 
  -5 -10  13      778.08      761.18     74.38 o 
  -4 -10  13      383.39      319.67     33.96 o 
  -3 -10  13     1061.08     1042.61     50.66 o 
  -2 -10  13      210.63      197.66     30.86 o 
  -1 -10  13     1376.66     1119.67     47.17 o 
   0 -10  13     1428.22     1458.68     41.77 o 
   1 -10  13       65.95       47.65     12.92 o 
   2 -10  13      718.80      687.89     30.09 o 
   3 -10  13     2839.27     2674.54     58.67 o 
   4 -10  13       34.88       39.30     14.81 o 
   5 -10  13     1620.91     1623.74     83.98 o 
   6 -10  13     1136.27     1133.99     70.43 o 
   7 -10  13       73.79       52.65     39.18 o 
   8 -10  13     1149.66     1272.45     81.10 o 
   9 -10  13       96.60       87.93     30.43 o 
  10 -10  13      160.55      216.78     51.85 o 
  -8  -9  13        3.06       29.14     20.42 o 
  -7  -9  13     1226.64     1302.51     97.59 o 
  -6  -9  13      393.90      378.75     36.57 o 
  -5  -9  13      930.54      982.24     70.41 o 
  -4  -9  13      289.59      320.63     32.64 o 
  -3  -9  13     2273.48     2343.45     72.74 o 
  -2  -9  13      429.45      367.99     48.30 o 
  -1  -9  13       94.06      120.40     28.04 o 
   0  -9  13     3368.74     3371.13     66.61 o 
   1  -9  13       60.53       70.06     12.74 o 
   2  -9  13      183.97      178.00     19.71 o 
   3  -9  13     2572.22     2552.09     69.48 o 
   4  -9  13      260.93      323.41     41.56 o 
   5  -9  13      578.61      589.41     49.48 o 
   6  -9  13     3366.09     3278.27    125.82 o 
   7  -9  13       72.29       38.96     22.09 o 
   8  -9  13      130.87      127.29     31.97 o 
   9  -9  13       43.10       61.22     25.99 o 
  10  -9  13     1012.59     1116.01     85.96 o 
  11  -9  13        0.05        0.40     21.00 o 
  -9  -8  13      512.80      547.89     46.53 o 
  -8  -8  13       33.04       36.10     20.04 o 
  -7  -8  13      307.14      292.10     38.14 o 
  -6  -8  13     1184.36     1051.38     50.80 o 
  -5  -8  13     1083.64     1102.81     71.57 o 
  -4  -8  13       17.48       26.51     16.34 o 
  -3  -8  13     2537.45     2454.91     71.56 o 
  -2  -8  13      129.22       75.37     37.13 o 
  -1  -8  13      137.44       62.75     15.25 o 
   0  -8  13    12115.61    11920.39    201.98 o 
   1  -8  13     1044.46     1037.15     26.25 o 
   2  -8  13     1706.98     1628.47     51.70 o 
   3  -8  13      110.41      122.82     30.10 o 
   4  -8  13     2191.07     2095.85     45.10 o 
   5  -8  13      162.75      182.58     32.36 o 
   6  -8  13     4468.83     4376.47    148.16 o 
   7  -8  13       89.77       62.05     23.51 o 
   8  -8  13        8.98       18.95     18.43 o 
   9  -8  13        3.15       -9.15     17.37 o 
  10  -8  13     2295.15     2583.52    123.70 o 
  11  -8  13       44.86       55.37     28.17 o 
  -9  -7  13      299.90      347.25     36.65 o 
  -8  -7  13      529.58      561.47     43.51 o 
  -7  -7  13      106.12       61.10     32.36 o 
  -6  -7  13     1354.10     1393.74     56.39 o 
  -5  -7  13      611.86      540.37     51.47 o 
  -4  -7  13        2.79      -13.37     13.37 o 
  -3  -7  13      168.13      169.28     22.07 o 
  -2  -7  13     2864.13     2920.81    112.49 o 
  -1  -7  13     1007.40      812.92     35.70 o 
   0  -7  13     6572.48     6526.26     96.67 o 
   1  -7  13       44.21       37.78      8.92 o 
   2  -7  13     2875.72     2839.60     69.15 o 
   3  -7  13      237.69      219.22     32.85 o 
   4  -7  13     5388.79     5479.17     84.11 o 
   5  -7  13      145.44      129.67     28.35 o 
   6  -7  13     1465.97     1486.85     75.54 o 
   7  -7  13        2.78       -2.77     14.99 o 
   8  -7  13      228.97      226.77     37.35 o 
   9  -7  13        0.44       -6.62     16.43 o 
  10  -7  13     3482.84     3647.81    145.51 o 
  11  -7  13       64.97       61.55     17.12 o 
  12  -7  13      261.83      279.91     32.14 o 
 -10  -6  13      239.81     1243.56     88.34 o 
  -9  -6  13       29.71       47.34     19.28 o 
  -8  -6  13     1921.23     1837.64     66.35 o 
  -7  -6  13      741.71      783.42     47.30 o 
  -6  -6  13     1548.23     1407.76     54.77 o 
  -5  -6  13      265.82      307.07     41.26 o 
  -4  -6  13     2965.77     2873.79     76.71 o 
  -3  -6  13        1.73        4.96     11.21 o 
  -2  -6  13     4501.01     4610.54    143.79 o 
  -1  -6  13       11.64       12.61     11.73 o 
   0  -6  13      982.68      988.37     26.63 o 
   1  -6  13       42.41       38.15     11.65 o 
   2  -6  13     3225.98     3203.90     72.85 o 
   3  -6  13      266.43      231.99     31.63 o 
   4  -6  13     4100.69     4081.54     66.22 o 
   5  -6  13      548.48      613.75     27.25 o 
   6  -6  13      398.57      431.32     45.38 o 
   7  -6  13      563.59      487.09     49.42 o 
   8  -6  13      979.70     1003.22     63.92 o 
   9  -6  13      224.02      237.54     38.65 o 
  10  -6  13     1956.69     1840.77     96.12 o 
  11  -6  13      588.96      636.32     39.66 o 
  12  -6  13        0.26        4.59     15.50 o 
 -11  -5  13       61.82       56.72     21.38 o 
 -10  -5  13     1084.85     1162.08     81.52 o 
  -9  -5  13        2.04       14.45     16.47 o 
  -8  -5  13     1712.67     1677.99     61.25 o 
  -7  -5  13      179.29      204.84     30.71 o 
  -6  -5  13       47.03       34.92     16.52 o 
  -5  -5  13      234.48      156.33     34.71 o 
  -4  -5  13     2862.97     2767.13     71.94 o 
  -3  -5  13      446.22      505.99     29.22 o 
  -2  -5  13     3724.09     3930.79    126.90 o 
  -1  -5  13      144.98      146.54     17.33 o 
   0  -5  13       18.87       -0.32      9.78 o 
   1  -5  13      718.96      765.63     29.63 o 
   2  -5  13     6856.31     6728.50    176.46 o 
   3  -5  13      208.71      168.44     27.02 o 
   4  -5  13     3049.94     3228.24     54.95 o 
   5  -5  13      402.55      457.75     25.22 o 
   6  -5  13       17.28       51.01     18.99 o 
   7  -5  13     2409.47     2382.16     96.41 o 
   8  -5  13     1903.13     1810.94     85.25 o 
   9  -5  13      811.92      847.49     38.78 o 
  10  -5  13      913.97      965.61     68.45 o 
  11  -5  13      976.87     1001.46     46.13 o 
  12  -5  13      126.22      122.01     23.32 o 
 -11  -4  13        0.20       -0.63     11.95 o 
 -10  -4  13     1063.72     1099.48     51.34 o 
  -9  -4  13       24.22       36.30     15.91 o 
  -8  -4  13      496.23      487.85     36.33 o 
  -7  -4  13       40.78        8.92     26.02 o 
  -6  -4  13     1001.63      931.65     41.18 o 
  -5  -4  13      550.20      647.97     52.14 o 
  -4  -4  13     2046.59     2048.88     58.20 o 
  -3  -4  13        0.71        4.34      9.98 o 
  -2  -4  13     5636.97     5779.36    160.59 o 
  -1  -4  13     1264.07     1210.83     38.91 o 
   1  -4  13      901.71      925.39     31.64 o 
   2  -4  13     6855.08     6440.37    168.25 o 
   3  -4  13      309.15      313.25     30.53 o 
   4  -4  13     1055.09      983.20     32.64 o 
   5  -4  13     3182.59     3203.16     68.09 o 
   6  -4  13     1841.68     1787.11     77.30 o 
   7  -4  13     1003.42     1018.36     58.31 o 
   8  -4  13      837.55      929.04     57.51 o 
   9  -4  13     1975.55     1962.90     59.35 o 
  10  -4  13      285.04      260.43     42.28 o 
  11  -4  13      586.24      549.13     35.53 o 
  12  -4  13      157.22      149.38     23.76 o 
 -11  -3  13       12.99       10.26     12.33 o 
 -10  -3  13     2248.96     2231.67     70.93 o 
  -9  -3  13        8.42       -3.68     12.57 o 
  -8  -3  13       37.18       10.78     14.10 o 
  -7  -3  13     1807.34     1623.66     79.93 o 
  -6  -3  13     2147.68     2041.47     59.36 o 
  -5  -3  13      269.48      343.77     28.75 o 
  -4  -3  13     3164.01     3273.15     75.15 o 
  -3  -3  13      115.47      137.84     17.30 o 
  -2  -3  13       62.44       93.06     14.13 o 
  -1  -3  13     4335.30     4345.86     84.76 o 
   0  -3  13     3861.41     3970.61     69.91 o 
   1  -3  13      225.68      224.28     17.77 o 
   2  -3  13     1438.81     1298.89     36.13 o 
   3  -3  13     3841.70     3608.28    109.26 o 
   4  -3  13      228.91      232.07     18.12 o 
   5  -3  13     1611.07     1657.25     44.06 o 
   6  -3  13     1320.00     1222.18     36.97 o 
   7  -3  13      288.49      288.94     35.59 o 
   8  -3  13      106.49      124.21     25.88 o 
   9  -3  13     1448.88     1530.61     50.37 o 
  10  -3  13      145.65      189.36     35.37 o 
  11  -3  13      701.17      775.46     39.03 o 
  12  -3  13        0.37        3.02     12.53 o 
 -11  -2  13       28.22       23.20     20.77 o 
 -10  -2  13     1221.59     1138.60     48.35 o 
  -9  -2  13      592.52      626.74     35.50 o 
  -8  -2  13       16.02       20.62     13.80 o 
  -7  -2  13     2109.79     2070.14     91.36 o 
  -6  -2  13     6779.16     6637.45    126.09 o 
  -5  -2  13     2269.07     2290.46     62.42 o 
  -4  -2  13     1286.75     1191.39     40.09 o 
  -3  -2  13     1172.36     1151.88     37.85 o 
  -2  -2  13     1734.70     1913.86     49.52 o 
  -1  -2  13      961.74      951.56     20.42 o 
   0  -2  13     4481.82     5020.24     71.71 o 
   1  -2  13      636.90      510.61     16.56 o 
   2  -2  13      463.89      572.24     33.04 o 
   3  -2  13    14456.55    14756.14    328.37 o 
   4  -2  13      186.44      144.88     14.60 o 
   5  -2  13     3379.62     3562.91     72.36 o 
   6  -2  13        2.02        7.34      8.29 o 
   7  -2  13      685.57      705.46     44.97 o 
   8  -2  13      131.42      148.60     26.89 o 
   9  -2  13     2644.57     2746.99     69.55 o 
  10  -2  13       24.61       -6.76     31.73 o 
  11  -2  13      489.41      525.37     36.12 o 
  12  -2  13        0.07       -1.56     17.54 o 
 -11  -1  13        0.88        9.46     17.78 o 
 -10  -1  13      290.37      301.22     51.29 o 
  -9  -1  13     1558.13     1615.40     53.93 o 
  -8  -1  13       99.32      123.02     19.47 o 
  -7  -1  13      704.82      827.30     59.10 o 
  -6  -1  13      675.68      618.77     31.21 o 
  -5  -1  13     1462.93     1427.34     47.43 o 
  -4  -1  13        3.37        2.83      9.63 o 
  -3  -1  13     7006.07     7327.03    127.81 o 
  -2  -1  13      999.73     1049.50     22.27 o 
  -1  -1  13        1.57        1.42      4.00 o 
   0  -1  13     1024.82     1078.42     20.55 o 
   1  -1  13     6163.82     6051.22     82.80 o 
   2  -1  13      335.29      300.06     14.05 o 
   3  -1  13    14380.04    14033.92    310.86 o 
   4  -1  13      190.25      140.71     10.65 o 
   5  -1  13     2176.95     2280.16     53.48 o 
   6  -1  13        9.83       12.03      8.24 o 
   7  -1  13     2404.13     2491.69     58.18 o 
   8  -1  13       10.03       19.04     14.70 o 
   9  -1  13     2594.17     2683.56    100.51 o 
  10  -1  13        1.28      -27.08     27.08 o 
  11  -1  13        0.57        9.95     22.62 o 
  12  -1  13       60.75       43.85     25.42 o 
 -12   0  13      497.60      524.86     57.68 o 
 -11   0  13      434.68      377.68     45.75 o 
 -10   0  13      713.56      735.77     60.35 o 
  -9   0  13     1024.40     1122.44     43.85 o 
  -8   0  13      715.77      712.28     33.25 o 
  -7   0  13      228.96      232.06     40.00 o 
  -6   0  13      946.30      884.49     34.83 o 
  -5   0  13     4901.24     4964.58     98.19 o 
  -4   0  13       82.84       87.29      8.60 o 
  -3   0  13     3687.90     3829.76     58.71 o 
  -2   0  13     1072.14     1160.11     25.69 o 
  -1   0  13     1217.02     1336.41     26.45 o 
   0   0  13      202.83      199.94     10.89 o 
   1   0  13     4463.68     4219.51     63.00 o 
   2   0  13        4.68        2.88      5.33 o 
   3   0  13     5785.54     5855.41    146.13 o 
   4   0  13      369.71      392.94     15.03 o 
   5   0  13     3574.60     3590.42    101.24 o 
   6   0  13      438.33      413.55     20.57 o 
   7   0  13     3484.42     3460.60     66.63 o 
   8   0  13       12.52        7.41     10.14 o 
   9   0  13      681.90      713.67     53.94 o 
  10   0  13      241.29      266.82     40.85 o 
  11   0  13      507.25      470.50     56.30 o 
 -12   1  13       99.83       88.44     44.26 o 
 -11   1  13      934.81      831.16     59.08 o 
  -9   1  13      393.49      391.59     29.49 o 
  -8   1  13      503.11      491.14     27.90 o 
  -7   1  13     1012.93     1045.97     61.54 o 
  -6   1  13      120.09      124.67     17.02 o 
  -5   1  13     3596.46     3783.62     62.42 o 
  -4   1  13       27.19       24.43      7.00 o 
  -3   1  13      747.16      832.59     25.93 o 
  -2   1  13      136.90      174.32     11.22 o 
  -1   1  13     4440.87     4792.69     69.62 o 
   0   1  13       80.92      122.95     10.30 o 
   1   1  13     2423.06     2281.14     41.54 o 
   2   1  13      649.74      636.58     33.27 o 
   3   1  13       29.86       55.15     16.94 o 
   4   1  13       56.62       35.30      8.07 o 
   5   1  13     2390.75     2164.15     54.34 o 
   6   1  13      139.76      132.14     13.59 o 
   7   1  13     1654.08     1607.65     54.43 o 
   8   1  13      140.73      141.48     21.50 o 
   9   1  13       29.72       61.65     24.47 o 
  10   1  13     1076.18     1211.66     74.96 o 
  11   1  13      844.22      868.71     66.03 o 
 -12   2  13       11.95       -2.64     41.65 o 
 -11   2  13      995.04      881.95     62.29 o 
  -9   2  13       22.38       35.86     13.19 o 
  -8   2  13       41.42       67.57     21.26 o 
  -7   2  13     3013.28     2911.61     99.81 o 
  -6   2  13       68.76       67.11     12.33 o 
  -5   2  13     5272.55     5547.66    101.21 o 
  -4   2  13       36.49       24.35      9.13 o 
  -3   2  13       24.41       26.21      8.49 o 
  -2   2  13     1090.03     1083.29     44.00 o 
  -1   2  13     6064.04     6186.80     87.97 o 
   0   2  13      768.59      860.16     23.97 o 
   1   2  13     2615.71     2672.08     48.11 o 
   2   2  13     3030.52     2874.00     78.81 o 
   3   2  13     2442.98     2400.30     53.49 o 
   4   2  13      219.33      200.17     16.51 o 
   5   2  13     1573.04     1646.04     51.74 o 
   6   2  13      167.35      217.82     22.72 o 
   7   2  13      949.10      968.02     42.01 o 
   8   2  13     1931.05     1880.75     86.25 o 
   9   2  13      998.69     1050.80     49.42 o 
  10   2  13      874.83      859.55     63.02 o 
  11   2  13      183.30      165.99     36.96 o 
 -12   3  13       12.99       10.46     18.20 o 
 -11   3  13      299.49      352.79     46.09 o 
 -10   3  13       48.85       17.59     33.02 o 
  -9   3  13      340.78      377.83     29.29 o 
  -8   3  13        0.26       -8.46      8.46 o 
  -7   3  13     6485.80     6239.13    117.21 o 
  -6   3  13       78.51       66.58     13.38 o 
  -5   3  13     1810.69     1785.56     48.67 o 
  -4   3  13     2189.77     2097.44     51.62 o 
  -3   3  13     1896.06     1964.93     48.57 o 
  -2   3  13     2278.85     2260.89     54.08 o 
  -1   3  13     4345.45     4479.06     70.49 o 
   0   3  13      123.91      115.56     13.89 o 
   1   3  13     1376.64     1450.32     41.37 o 
   2   3  13     1538.83     1517.47     65.76 o 
   3   3  13     2211.45     2133.21     82.91 o 
   4   3  13      392.30      371.99     24.64 o 
   5   3  13      756.11      727.14     34.09 o 
   6   3  13     1097.21     1077.27     43.72 o 
   7   3  13      334.77      362.32     50.59 o 
   8   3  13     2112.54     2102.39    103.50 o 
   9   3  13      251.83      262.08     30.18 o 
  10   3  13      177.35      206.51     38.19 o 
 -12   4  13        4.84      -14.52     17.56 o 
 -11   4  13        0.50        7.15     17.55 o 
 -10   4  13       79.80      103.29     35.52 o 
  -9   4  13     1401.27     1309.07     69.11 o 
  -8   4  13        3.14       11.27      8.94 o 
  -7   4  13     4744.61     4777.44     98.15 o 
  -6   4  13      279.17      242.11     17.30 o 
  -5   4  13      950.01      976.83     36.88 o 
  -4   4  13     1321.21     1345.04     41.43 o 
  -3   4  13     2082.63     2293.58     86.24 o 
  -2   4  13     1004.96      996.77     37.02 o 
  -1   4  13     2869.44     2905.46     66.00 o 
   0   4  13     5382.02     5487.33    105.34 o 
   1   4  13        8.11       14.43      9.18 o 
   2   4  13     1565.89     1719.43     73.76 o 
   3   4  13     1007.19      969.84     56.37 o 
   4   4  13      324.27      279.15     24.28 o 
   5   4  13     1565.31     1524.23     52.09 o 
   6   4  13     1668.35     1466.94     52.67 o 
   7   4  13      495.35      435.88     54.03 o 
   8   4  13     1700.53     1720.75     96.74 o 
   9   4  13        0.96        3.83     14.10 o 
  10   4  13       20.68       38.12     24.20 o 
 -12   5  13       45.96       56.43     25.57 o 
 -11   5  13       40.50        8.43     19.73 o 
 -10   5  13      352.56      316.76     43.82 o 
  -9   5  13     1183.95     1419.85     72.10 o 
  -8   5  13        2.38       14.23      9.35 o 
  -7   5  13     1336.14     1385.67     48.98 o 
  -6   5  13     2074.16     2022.82     44.68 o 
  -5   5  13      882.48      856.10     36.11 o 
  -4   5  13      341.93      319.65     18.06 o 
  -3   5  13     1116.68     1112.32     41.28 o 
  -2   5  13     1194.91     1214.88     43.30 o 
  -1   5  13      440.99      373.74     26.08 o 
   0   5  13     6538.30     6863.35    129.45 o 
   1   5  13       67.07       40.13      8.92 o 
   2   5  13      612.76      664.61     49.10 o 
   3   5  13     2076.99     2007.76     86.89 o 
   4   5  13      807.69      767.29     36.68 o 
   5   5  13      172.34      158.36     23.60 o 
   6   5  13     2425.33     2346.65     71.29 o 
   7   5  13       93.74       44.96     41.50 o 
   8   5  13      685.13      763.73     71.53 o 
   9   5  13        9.74        7.05     15.32 o 
 -11   6  13      210.16       12.92     11.61 o 
 -10   6  13     1221.15     1330.25     77.42 o 
  -9   6  13      745.60      769.28     39.15 o 
  -8   6  13      643.53      648.34     34.91 o 
  -7   6  13      202.31      194.93     28.11 o 
  -6   6  13     1767.85     1784.24     42.56 o 
  -5   6  13     1707.99     1779.31     42.32 o 
  -4   6  13        7.04        3.78      7.61 o 
  -3   6  13     1354.16     1275.72     45.74 o 
  -2   6  13      600.87      623.93     34.32 o 
  -1   6  13      432.41      464.61     27.18 o 
   1   6  13       56.95       41.24     12.62 o 
   2   6  13     1474.70     1476.45     52.64 o 
   3   6  13       70.52       79.57     32.06 o 
   4   6  13     1863.92     1721.13     58.07 o 
   5   6  13       32.53        9.42     18.97 o 
   6   6  13     1875.19     1922.56     66.32 o 
   7   6  13      135.56      113.19     51.53 o 
   8   6  13      353.20      486.71     65.90 o 
 -11   7  13      431.89      478.78     53.71 o 
 -10   7  13      791.28      867.79     64.46 o 
  -9   7  13      135.11      108.01     20.23 o 
  -8   7  13     1300.23     1263.91     47.71 o 
  -7   7  13      294.50      310.40     31.99 o 
  -6   7  13      960.26     1016.07     32.40 o 
  -5   7  13      286.85      319.93     28.12 o 
  -4   7  13      257.89      288.59     26.35 o 
  -3   7  13      117.79       79.63     32.57 o 
  -2   7  13     2281.04     2317.22     92.84 o 
  -1   7  13      138.59      108.14     25.91 o 
   0   7  13     1964.78     2124.60     64.30 o 
   1   7  13       66.65       36.33     13.89 o 
   2   7  13     1591.10     1688.67     59.94 o 
   3   7  13      200.09      189.37     39.52 o 
   4   7  13     1552.22     1492.23     56.56 o 
   5   7  13        3.03       -8.43     19.32 o 
   6   7  13       60.80       88.90     19.78 o 
   7   7  13      481.08      479.99     64.09 o 
 -10   8  13      256.24      284.56     47.01 o 
  -9   8  13       24.52       34.22     15.95 o 
  -8   8  13      880.03      874.43     63.27 o 
  -7   8  13       62.58       60.65     36.91 o 
  -6   8  13      677.62      631.37     35.00 o 
  -5   8  13       36.48       19.21     21.75 o 
  -4   8  13     2939.82     2980.89     78.31 o 
  -3   8  13      251.64      237.11     39.04 o 
  -2   8  13     2594.99     2585.71    104.39 o 
  -1   8  13       86.16       81.05     18.35 o 
   0   8  13     1023.55     1032.36     45.96 o 
   1   8  13      169.70      132.70     21.46 o 
   2   8  13     2580.18     2535.43     78.41 o 
   3   8  13      184.42      188.95     42.30 o 
   4   8  13      926.02      921.63     47.26 o 
   5   8  13      194.76      218.88     28.91 o 
   6   8  13        3.10       26.33     16.88 o 
  -9   9  13       15.86        5.77     23.77 o 
  -8   9  13      373.91      310.77     46.65 o 
  -7   9  13      166.04      122.74     42.63 o 
  -6   9  13       31.32       73.69     19.20 o 
  -5   9  13        4.83      -21.22     21.22 o 
  -4   9  13     2799.84     2804.81     78.14 o 
  -3   9  13      235.03      164.79     38.30 o 
  -2   9  13     1932.56     1882.52     91.09 o 
  -1   9  13       42.56       53.78     17.43 o 
   0   9  13      199.56      181.22     24.36 o 
   1   9  13       44.08       41.10     15.97 o 
   2   9  13      507.59      498.41     39.45 o 
   3   9  13      107.13       73.68     39.55 o 
   4   9  13      403.25      402.61     37.79 o 
  -7  10  13      506.81      584.83     63.03 o 
  -6  10  13      699.52      594.22     62.19 o 
  -5  10  13      142.53      122.26     29.60 o 
  -4  10  13     1419.55     1400.81     82.12 o 
  -3  10  13      148.30      124.94     41.01 o 
  -2  10  13      366.97      426.14     49.54 o 
  -1  10  13      350.01      354.36     49.60 o 
   0  10  13      723.90      697.25     43.40 o 
   1  10  13      131.42      155.63     25.06 o 
   2  10  13      387.88      411.30     40.71 o 
   3  10  13      969.86     1030.93     81.33 o 
  -4  11  13      832.38      666.74     66.93 o 
  -3  11  13     1053.51     1035.75     77.65 o 
  -2  11  13      230.53      261.50     45.98 o 
  -1  11  13      351.94      318.08     50.63 o 
   0  11  13     1125.25     1236.20     82.83 o 
  -2 -13  14        0.45       26.99     25.71 o 
  -1 -13  14      526.73      535.09     64.00 o 
   0 -13  14       64.12       93.86     33.06 o 
   1 -13  14       35.67       32.75     30.76 o 
   2 -13  14       46.80       48.57     35.81 o 
   3 -13  14     2593.49     2501.91    110.26 o 
   4 -13  14        2.36      -18.65     18.65 o 
   5 -13  14     1306.64     1307.57     81.56 o 
   6 -13  14      141.30      116.00     35.41 o 
  -4 -12  14       47.91       36.03     21.46 o 
  -3 -12  14     2954.74     2997.30    141.94 o 
  -2 -12  14       27.84       80.33     48.26 o 
  -1 -12  14      243.57      228.13     23.83 o 
   0 -12  14       49.49       23.26     14.57 o 
   1 -12  14      634.60      617.92     32.98 o 
   2 -12  14       20.24      -31.15     31.15 o 
   3 -12  14     4962.81     4879.79    161.66 o 
   4 -12  14      220.07      192.98     37.07 o 
   5 -12  14     1244.58     1287.93     53.92 o 
   6 -12  14       89.12       58.58     18.82 o 
   7 -12  14     1090.99     1121.48     83.20 o 
   8 -12  14       54.95      109.34     34.70 o 
  -5 -11  14     1367.29     1415.28     97.06 o 
  -4 -11  14        0.04       -8.54     15.57 o 
  -3 -11  14     4603.00     4851.05    179.83 o 
  -2 -11  14       33.30       55.72     36.40 o 
  -1 -11  14       90.12       86.17     16.64 o 
   0 -11  14        3.01       14.07     12.57 o 
   1 -11  14     2353.51     2364.15     57.53 o 
   2 -11  14      116.03       97.73     24.36 o 
   3 -11  14     2567.08     2452.12    103.94 o 
   4 -11  14      615.40      608.41     36.59 o 
   5 -11  14      678.92      738.48     41.38 o 
   6 -11  14      140.78      100.97     28.97 o 
   7 -11  14     1850.33     1812.35    100.81 o 
   8 -11  14        8.18        9.47     24.00 o 
   9 -11  14      671.40      826.23     71.35 o 
  -7 -10  14       10.75       25.84     24.04 o 
  -6 -10  14       54.95       91.55     24.62 o 
  -5 -10  14     1358.92     1295.62     61.81 o 
  -4 -10  14        0.66        1.98     15.77 o 
  -3 -10  14      839.77      926.67     47.66 o 
  -2 -10  14      176.66      169.02     29.12 o 
  -1 -10  14      315.18      248.82     26.99 o 
   0 -10  14       35.43       34.93     14.20 o 
   1 -10  14     1424.01     1391.61     40.66 o 
   2 -10  14      335.57      294.95     29.06 o 
   3 -10  14      940.49      913.26     43.74 o 
   4 -10  14      986.72     1062.44     43.86 o 
   5 -10  14     1048.50     1119.29     69.89 o 
   6 -10  14      445.18      427.26     51.36 o 
   7 -10  14     2016.53     1765.78     97.57 o 
   8 -10  14      446.55      432.34     55.17 o 
   9 -10  14       42.59       41.09     25.10 o 
  10 -10  14     2130.70     2095.83    117.54 o 
  -8  -9  14       38.74       84.89     23.72 o 
  -7  -9  14      977.73     1030.98     60.70 o 
  -6  -9  14       99.13      108.38     23.66 o 
  -5  -9  14     1128.98     1148.54     76.18 o 
  -4  -9  14      542.86      509.53     40.08 o 
  -3  -9  14      137.44      140.45     24.38 o 
  -2  -9  14      445.75      414.87     50.51 o 
  -1  -9  14     1187.63     1193.10     65.25 o 
   0  -9  14      276.96      267.31     25.14 o 
   1  -9  14      697.20      670.68     27.64 o 
   2  -9  14     2838.31     2874.44     74.76 o 
   3  -9  14      329.66      313.02     29.55 o 
   4  -9  14     3236.80     3201.63    118.78 o 
   5  -9  14      609.08      685.41     54.32 o 
   6  -9  14       41.35       31.08     21.58 o 
   7  -9  14      917.20      941.44     70.51 o 
   8  -9  14     1236.30     1071.22     72.34 o 
   9  -9  14        8.56      -15.60     16.19 o 
  10  -9  14     1377.08     1472.35     96.85 o 
  -9  -8  14       10.72        8.88     21.28 o 
  -8  -8  14      235.91      252.08     33.26 o 
  -7  -8  14     1910.89     1937.66     75.53 o 
  -6  -8  14       12.06       33.37     17.97 o 
  -5  -8  14     1481.34     1488.11     83.35 o 
  -4  -8  14     1437.46     1337.97     54.13 o 
  -3  -8  14      152.36      127.52     22.21 o 
  -2  -8  14     3667.56     3581.22    131.31 o 
  -1  -8  14     4253.49     4029.52    128.26 o 
   0  -8  14      278.56      263.18     25.48 o 
   1  -8  14     2534.80     2440.53     52.73 o 
   2  -8  14     4581.55     4495.81     97.77 o 
   3  -8  14       30.95       25.39     26.77 o 
   4  -8  14     1479.38     1448.25     36.77 o 
   5  -8  14      555.10      536.84     46.72 o 
   6  -8  14      792.43      885.95     60.30 o 
   7  -8  14      172.61      141.91     30.87 o 
   8  -8  14     2242.72     2070.01    100.00 o 
   9  -8  14       93.24       79.71     28.62 o 
  10  -8  14      361.99      552.71     63.29 o 
  11  -8  14       13.18       29.27     25.34 o 
  -9  -7  14      213.09      262.08     34.37 o 
  -8  -7  14      366.04      370.31     36.84 o 
  -7  -7  14     2007.55     2011.05     74.29 o 
  -6  -7  14      250.66      204.96     27.58 o 
  -5  -7  14      591.97      605.48     56.41 o 
  -4  -7  14     3955.67     3868.83     94.92 o 
  -3  -7  14       41.42       49.15     15.54 o 
  -2  -7  14     3052.89     3144.02    117.72 o 
  -1  -7  14     1408.95     1172.00     44.30 o 
   0  -7  14     3615.52     3456.67     81.24 o 
   1  -7  14        0.25       -4.55      7.23 o 
   2  -7  14     2195.76     2125.11     59.70 o 
   3  -7  14      242.87      203.05     33.34 o 
   4  -7  14      418.78      454.80     20.68 o 
   5  -7  14      183.75      136.26     27.15 o 
   6  -7  14     3298.26     3147.13    118.40 o 
   7  -7  14      182.24      153.80     31.88 o 
   8  -7  14     2544.95     2350.24    104.94 o 
   9  -7  14        2.31       -2.47     15.72 o 
  10  -7  14        1.33      145.57     45.16 o 
  11  -7  14       57.07       57.92     28.21 o 
 -10  -6  14     1790.94     2280.16    113.97 o 
  -9  -6  14      377.99      391.48     37.87 o 
  -8  -6  14        0.07       -0.47     16.60 o 
  -7  -6  14     1090.24     1111.07     54.64 o 
  -6  -6  14     1959.22     1729.64     60.93 o 
  -5  -6  14      336.32      372.55     45.30 o 
  -4  -6  14     1602.25     1480.48     53.23 o 
  -3  -6  14       54.94       22.92     13.91 o 
  -2  -6  14     1308.50     1303.55     72.73 o 
  -1  -6  14      322.61      306.70     25.45 o 
   0  -6  14    12102.53    12152.29    200.82 o 
   1  -6  14      659.06      704.57     30.21 o 
   2  -6  14     4755.76     4592.25     94.27 o 
   3  -6  14      553.97      496.59     41.88 o 
   4  -6  14       57.39       65.58     10.62 o 
   5  -6  14      398.10      311.57     36.30 o 
   6  -6  14     4314.68     4425.19    144.63 o 
   7  -6  14       53.16       20.01     17.58 o 
   8  -6  14     1918.17     2063.74     95.34 o 
   9  -6  14      304.57      302.86     43.50 o 
  10  -6  14      496.31      597.55     59.88 o 
  11  -6  14      322.67      347.11     50.03 o 
  12  -6  14     1267.46     1603.25     95.06 o 
 -10  -5  14      274.84      340.94     35.68 o 
  -9  -5  14      194.75      199.33     27.59 o 
  -8  -5  14      113.94       87.74     21.20 o 
  -7  -5  14      154.54      166.54     31.55 o 
  -6  -5  14     3839.48     3658.34     91.70 o 
  -5  -5  14      305.19      247.10     40.55 o 
  -4  -5  14      902.97      788.37     37.95 o 
  -3  -5  14      450.33      481.88     30.54 o 
  -2  -5  14     3965.57     3666.93    122.33 o 
  -1  -5  14       82.70       57.40     13.54 o 
   0  -5  14    11970.11     7204.13    184.63 o 
   1  -5  14        6.40        6.42      9.00 o 
   2  -5  14     4647.49     4701.65    136.61 o 
   3  -5  14      448.67      466.50     39.49 o 
   4  -5  14     1125.91     1191.16     30.24 o 
   5  -5  14      185.59      164.74     19.58 o 
   6  -5  14     6718.68     6850.91    192.35 o 
   7  -5  14     1168.82     1089.88     63.14 o 
   8  -5  14      392.21      322.69     41.66 o 
   9  -5  14      814.57      773.43     57.42 o 
  10  -5  14     1688.46     1667.45     89.09 o 
  11  -5  14       13.61      -17.17     17.17 o 
  12  -5  14     1031.26      965.54     47.63 o 
 -11  -4  14       34.48       48.33     19.87 o 
 -10  -4  14       94.42      129.97     24.72 o 
  -9  -4  14        4.84       -5.70     13.23 o 
  -8  -4  14     1351.65     1257.35     51.33 o 
  -7  -4  14      341.14      304.77     33.06 o 
  -6  -4  14     3720.43     3650.75     88.99 o 
  -5  -4  14      258.07      231.88     27.60 o 
  -4  -4  14      389.57      376.75     28.67 o 
  -3  -4  14      287.93      266.30     23.88 o 
  -2  -4  14     5648.85     5713.44    160.79 o 
  -1  -4  14        4.65        3.92     10.00 o 
   1  -4  14     1023.32     1094.51     35.42 o 
   2  -4  14     2118.74     1895.78     72.31 o 
   3  -4  14     2061.64     1900.49     75.80 o 
   4  -4  14     2952.71     2889.68     64.23 o 
   5  -4  14      922.83      970.47     34.70 o 
   6  -4  14     2222.23     2182.48     87.36 o 
   7  -4  14     4813.76     4600.95    144.63 o 
   8  -4  14      604.74      568.98     46.71 o 
   9  -4  14      966.20      982.73     62.42 o 
  10  -4  14     1185.45     1304.93     76.59 o 
  11  -4  14      222.73      255.64     41.17 o 
  12  -4  14      293.35      297.12     31.28 o 
 -11  -3  14        0.11       -5.49     15.22 o 
 -10  -3  14        0.95       29.63     18.11 o 
  -9  -3  14       19.38       15.43     14.73 o 
  -8  -3  14     1865.20     1876.60     61.47 o 
  -7  -3  14       68.39      101.78     38.15 o 
  -6  -3  14     1432.34     1479.58     51.56 o 
  -5  -3  14      304.08      251.61     27.26 o 
  -4  -3  14      265.50      267.41     24.15 o 
  -3  -3  14     1337.19     1324.50     43.86 o 
  -2  -3  14     3560.87     3525.74     76.53 o 
  -1  -3  14     1062.41     1055.61     36.70 o 
   0  -3  14     1386.06     1223.02     26.59 o 
   1  -3  14     1846.97     1784.89     46.03 o 
   2  -3  14     1795.08     1945.05     47.64 o 
   3  -3  14      925.25      814.23     45.82 o 
   4  -3  14     3647.18     3486.73     72.06 o 
   5  -3  14      917.43      914.64     32.74 o 
   6  -3  14      375.40      394.66     23.34 o 
   7  -3  14     3085.48     2974.45    105.81 o 
   8  -3  14     1437.12     1512.71     73.26 o 
   9  -3  14      256.41      243.14     35.84 o 
  10  -3  14      660.80      696.21     57.23 o 
  11  -3  14      331.43      395.03     49.52 o 
  12  -3  14       84.24       72.86     18.87 o 
 -12  -2  14      743.82      832.31     64.94 o 
 -11  -2  14       35.89       32.67     22.25 o 
 -10  -2  14      775.49      760.11     41.43 o 
  -9  -2  14        5.91        0.16     12.39 o 
  -8  -2  14     3016.57     2745.40     73.79 o 
  -7  -2  14     1729.32     1625.75     81.23 o 
  -6  -2  14       32.09       41.10     14.46 o 
  -5  -2  14     1204.15     1207.53     45.68 o 
  -4  -2  14     2602.46     2538.03     63.77 o 
  -3  -2  14      152.03      115.37     15.98 o 
  -2  -2  14     4030.34     3988.55     82.07 o 
  -1  -2  14     1806.53     1931.96     34.22 o 
   0  -2  14      390.42      399.60     15.02 o 
   1  -2  14     3160.56     3242.38     62.57 o 
   2  -2  14     2162.51     2206.77     49.18 o 
   3  -2  14      588.01      623.84     38.70 o 
   4  -2  14      388.34      346.67     20.36 o 
   5  -2  14     2485.89     2448.79     57.46 o 
   6  -2  14       73.50       69.09     12.46 o 
   7  -2  14     2348.46     2273.72     86.88 o 
   8  -2  14      235.59      226.66     32.56 o 
   9  -2  14       25.18       38.76     19.43 o 
  10  -2  14       95.13       96.05     35.88 o 
  11  -2  14      670.92      591.58     58.60 o 
  12  -2  14        0.38      -14.33     14.33 o 
 -11  -1  14      397.23      372.86     46.44 o 
 -10  -1  14     2258.15     2387.95    104.71 o 
  -9  -1  14       45.03       43.45     15.81 o 
  -8  -1  14      579.14      520.68     32.67 o 
  -7  -1  14     5379.18     5821.93    167.38 o 
  -6  -1  14      319.82      330.16     26.18 o 
  -5  -1  14     1058.58     1035.62     41.11 o 
  -4  -1  14     3635.73     3637.67     79.05 o 
  -3  -1  14       56.90       74.76     13.88 o 
  -2  -1  14     2198.93     2116.36     37.07 o 
  -1  -1  14     8410.50     8757.77     98.55 o 
   0  -1  14       21.49       25.56      7.17 o 
   1  -1  14     3614.08     3700.30     56.78 o 
   2  -1  14      604.88      592.90     19.03 o 
   3  -1  14     3027.14     3034.50     92.68 o 
   4  -1  14      131.34      148.63     10.95 o 
   5  -1  14     8740.46     8785.08    146.35 o 
   6  -1  14      591.28      587.10     22.26 o 
   7  -1  14      926.77      894.04     28.46 o 
   8  -1  14       34.45       40.60     12.94 o 
   9  -1  14     1302.49     1307.62     49.89 o 
  10  -1  14        4.06        7.92     19.98 o 
  11  -1  14     1503.57     1501.64     87.61 o 
 -12   0  14      721.45      716.24     65.08 o 
 -11   0  14      434.02      394.18     47.76 o 
 -10   0  14     1174.09     1296.39     77.38 o 
 -10   0  14      765.78      909.39     66.83 o 
  -9   0  14       50.41       47.18     15.89 o 
  -8   0  14      560.18      519.91     30.77 o 
  -7   0  14     3996.11     3813.15    124.21 o 
  -6   0  14      580.32      582.60     29.69 o 
  -5   0  14     1666.84     1728.92     52.68 o 
  -4   0  14      508.67      455.58     25.70 o 
  -3   0  14     2483.27     2485.20     43.46 o 
  -2   0  14      989.66     1011.36     28.50 o 
  -1   0  14     6977.13     6957.70     93.40 o 
   0   0  14        4.65       18.34      7.45 o 
   1   0  14      725.23      710.68     20.58 o 
   2   0  14     1524.76     1543.89     33.08 o 
   3   0  14     8986.26     8708.71    202.64 o 
   4   0  14      586.97      626.41     19.01 o 
   5   0  14     7067.37     6940.19    100.80 o 
   6   0  14      395.20      411.54     20.01 o 
   7   0  14       39.08       42.05     10.69 o 
   8   0  14        0.79        1.16      9.60 o 
   9   0  14     3015.33     2802.74    113.25 o 
  10   0  14        4.55       -4.85     17.39 o 
  11   0  14     1429.41     1450.47     86.37 o 
 -12   1  14      490.62      301.70     55.97 o 
 -11   1  14      118.99       50.61     24.17 o 
  -9   1  14     1771.05     1776.78     55.39 o 
  -8   1  14      618.54      609.87     31.48 o 
  -7   1  14     2205.21     2132.13     87.35 o 
  -6   1  14       24.08        8.56     10.85 o 
  -5   1  14     5197.37     5355.28    106.47 o 
  -4   1  14      535.09      479.03     20.61 o 
  -3   1  14     8249.72     8317.53    135.66 o 
  -2   1  14       82.31      100.41      9.36 o 
  -1   1  14     4449.36     4364.61     82.17 o 
   0   1  14      331.43      332.39     15.15 o 
   1   1  14      438.62      461.49     17.76 o 
   2   1  14       24.33       18.49     17.10 o 
   3   1  14     8723.17     8473.38    195.11 o 
   4   1  14      344.77      347.72     16.83 o 
   5   1  14     2145.61     2082.84     53.50 o 
   6   1  14       36.95       33.44      8.89 o 
   7   1  14        8.04        7.27     11.81 o 
   8   1  14        9.89        4.54     11.79 o 
   9   1  14     2779.56     2738.47    113.46 o 
  10   1  14       58.62       62.43     25.36 o 
  11   1  14      212.87      210.70     40.66 o 
 -12   2  14      301.15      264.22     52.27 o 
 -11   2  14      188.50      238.87     39.41 o 
  -9   2  14     2300.96     2291.18     65.12 o 
  -8   2  14        0.31        4.23     15.64 o 
  -7   2  14     1772.66     1656.82     75.78 o 
  -6   2  14      809.89      819.32     48.44 o 
  -5   2  14     4683.27     4779.05     90.95 o 
  -4   2  14      320.44      293.30     19.08 o 
  -3   2  14     7275.50     7347.42    124.58 o 
  -2   2  14        0.28       -7.26      7.26 o 
  -1   2  14     1451.03     1411.80     31.73 o 
   0   2  14     1045.54     1108.95     28.35 o 
   1   2  14     1607.43     1722.01     37.04 o 
   2   2  14      225.28      219.57     20.88 o 
   3   2  14     7204.53     7191.53    124.43 o 
   4   2  14     1182.60     1084.99     38.62 o 
   5   2  14     2746.46     2864.64     72.44 o 
   6   2  14     2020.04     1904.93     58.69 o 
   7   2  14      329.19      267.94     26.31 o 
   8   2  14       45.44       38.28     20.23 o 
   9   2  14     1586.55     1461.24     58.17 o 
  10   2  14      473.57      481.59     54.63 o 
 -12   3  14       64.59       20.16     40.60 o 
 -11   3  14     1072.96     1228.50     74.04 o 
  -9   3  14     1770.06     1747.37     55.80 o 
  -8   3  14       16.50       11.98     11.07 o 
  -7   3  14      545.68      565.71     49.48 o 
  -6   3  14       33.07       25.38     11.34 o 
  -5   3  14     2934.09     2996.15     67.16 o 
  -4   3  14        3.31       -2.10      8.79 o 
  -3   3  14     2506.46     2406.59     56.13 o 
  -2   3  14      347.17      280.81     21.91 o 
  -1   3  14       42.60       50.03      9.08 o 
   0   3  14     1451.17     1351.25     33.40 o 
   1   3  14     3196.95     3437.36     73.67 o 
   2   3  14     2168.75     2239.63     83.32 o
[truncated: 183,202 more chars]
